# Supplementary material for: Acss2/HIF-2 signaling facilitates colon cancer growth and metastasis
Source: PLoS One. 2023 Mar 2;18(3):e0282223. doi: 10.1371/journal.pone.0282223 (PMC9980813; doi:10.1371/journal.pone.0282223)
Supplement: S1 Table — Raw data used for all charts presented in this study. (XLSX) [file pone.0282223.s003.xlsx]

## Sheet: 1B,2B_Acet_Hyp LG_HCT116 HT29
		A1	A2	∆A		C (g/L)
	Blank	1.517	1.514	0.003	0.0007605	-0.0002535
	0.1g/L positive ctrl	1.521	1.098	0.423	0.10723	0.106216
HCT116
No.	Hyp (hr)	A1	A2	∆A		C (g/L)	µmol/104 cell	HCT116/Hyp (hr)	Average	Std		HCT116	Hyp (hr)	0	2	4	8	16	24
1-1	0	1.517	1.458	0.059	0.0149565	0.0139425	0.580937	0	0.584458	0.0161345			Average	0.584458	0.697125	1.25342	1.32031	1.30975	1.07033
1-2	0	1.515	1.457	0.058	0.014703	0.013689	0.570375						Std	0.0161345	0.0460409	0.047629	0.0968069	0.0365896	0.0806724
1-3	0	1.52	1.459	0.061	0.0154635	0.0144495	0.602062
2-1	2	1.516	1.451	0.065	0.0164775	0.0154635	0.644312	2	0.697125	0.0460409
2-2	2	1.522	1.449	0.073	0.0185055	0.0174915	0.728812
2-3	2	1.52	1.448	0.072	0.018252	0.017238	0.71825
3-1	4	1.517	1.399	0.118	0.029913	0.028899	1.20412	4	1.25342	0.047629
3-2	4	1.519	1.396	0.123	0.0311805	0.0301665	1.25694
3-3	4	1.516	1.389	0.127	0.0321945	0.0311805	1.29919
4-1	8	1.509	1.388	0.121	0.0306735	0.0296595	1.23581	8	1.32031	0.0968069
4-2	8	1.521	1.382	0.139	0.0352365	0.0342225	1.42594
4-3	8	1.511	1.384	0.127	0.0321945	0.0311805	1.29919
5-1	16	1.521	1.389	0.132	0.033462	0.032448	1.352	16	1.30975	0.0365896
5-2	16	1.516	1.39	0.126	0.031941	0.030927	1.28863
5-3	16	1.518	1.392	0.126	0.031941	0.030927	1.28863
6-1	24	1.521	1.409	0.112	0.028392	0.027378	1.14075	24	1.07033	0.0806724
6-2	24	1.526	1.419	0.107	0.0271245	0.0261105	1.08794
6-3	24	1.519	1.422	0.097	0.0245895	0.0235755	0.982312
HT29
No.	Hyp (hr)	A1	A2	∆A		C (g/L)	µmol/104 cell	HT29/Hyp (hr)				HT29	Hyp (hr)	0	2	4	8	16	24
7-1	0	1.514	1.465	0.049	0.0124215	0.0114075	0.475312	0	0.485875	0.0279457			Average	0.485875	0.711208	1.08794	1.23581	1.24285	0.904854
7-2	0	1.522	1.469	0.053	0.0134355	0.0124215	0.517562						Std	0.0279457	0.047629	0.0380836	0.0588095	0.0339537	0.0370943
7-3	0	1.521	1.473	0.048	0.012168	0.011154	0.46475
8-1	2	1.516	1.449	0.067	0.0169845	0.0159705	0.665437	2	0.711208	0.047629
8-2	2	1.522	1.451	0.071	0.0179985	0.0169845	0.707687
8-3	2	1.521	1.445	0.076	0.019266	0.018252	0.7605
9-1	4	1.514	1.411	0.103	0.0261105	0.0250965	1.04569	4	1.08794	0.0380836
9-2	4	1.516	1.408	0.108	0.027378	0.026364	1.0985
9-3	4	1.511	1.401	0.11	0.027885	0.026871	1.11962
10-1	8	1.518	1.402	0.116	0.029406	0.028392	1.183	8	1.23581	0.0588095
10-2	8	1.519	1.399	0.12	0.03042	0.029406	1.22525
10-3	8	1.522	1.395	0.127	0.0321945	0.0311805	1.29919
11-1	16	1.513	1.395	0.118	0.029913	0.028899	1.20412	16	1.24285	0.0339537
11-2	16	1.52	1.396	0.124	0.031434	0.03042	1.2675
11-3	16	1.521	1.398	0.123	0.0311805	0.0301665	1.25694
12-1	24	1.522	1.432	0.09	0.022815	0.021801	0.908375	24	0.904854	0.0370943
12-2	24	1.524	1.431	0.093	0.0235755	0.0225615	0.940062
12-3	24	1.521	1.435	0.086	0.021801	0.020787	0.866125
HCT116
No.	Low Glucose (hr)	A1	A2	∆A		C (g/L)	µmol/104 cell	HCT116/LG (hr)				HCT116	LG (hr)	0	2	4	8	16	24
13-1	0	1.518	1.455	0.063	0.0159705	0.0149565	0.623187	0	0.587979	0.0304913			Average	0.587979	0.679521	0.756979	0.915417	1.23933	1.57381
13-2	0	1.519	1.461	0.058	0.014703	0.013689	0.570375						Std	0.0304913	0.0679074	0.024393	0.0121965	0.0161345	0.0365896
13-3	0	1.521	1.463	0.058	0.014703	0.013689	0.570375
14-1	2	1.522	1.451	0.071	0.0179985	0.0169845	0.707687	2	0.679521	0.0679074
14-2	2	1.526	1.453	0.073	0.0185055	0.0174915	0.728812
14-3	2	1.519	1.458	0.061	0.0154635	0.0144495	0.602062
15-1	4	1.526	1.449	0.077	0.0195195	0.0185055	0.771062	4	0.756979	0.024393
15-2	4	1.521	1.448	0.073	0.0185055	0.0174915	0.728812
15-3	4	1.521	1.444	0.077	0.0195195	0.0185055	0.771062
16-1	8	1.522	1.432	0.09	0.022815	0.021801	0.908375	8	0.915417	0.0121965
16-2	8	1.519	1.429	0.09	0.022815	0.021801	0.908375
16-3	8	1.518	1.426	0.092	0.023322	0.022308	0.9295
17-1	16	1.521	1.401	0.12	0.03042	0.029406	1.22525	16	1.23933	0.0161345
17-2	16	1.521	1.398	0.123	0.0311805	0.0301665	1.25694
17-3	16	1.516	1.395	0.121	0.0306735	0.0296595	1.23581
18-1	24	1.517	1.368	0.149	0.0377715	0.0367575	1.53156	24	1.57381	0.0365896
18-2	24	1.519	1.364	0.155	0.0392925	0.0382785	1.59494
18-3	24	1.517	1.362	0.155	0.0392925	0.0382785	1.59494
HT29
No.	Low Glucose (hr)	A1	A2	∆A		C (g/L)	µmol/104 cell	HT29/LG (hr)				HT29	LG (hr)	0	2	4	8	16	24
19-1	0	1.516	1.464	0.052	0.013182	0.012168	0.507	0	0.492917	0.0161345			Average	0.492917	0.746417	0.904854	0.992875	1.84492	2.16883
19-2	0	1.521	1.472	0.049	0.0124215	0.0114075	0.475312						Std	0.0161345	0.0439752	0.039989	0.0528125	0.160304	0.0439752
19-3	0	1.522	1.471	0.051	0.0129285	0.0119145	0.496437
20-1	2	1.514	1.444	0.07	0.017745	0.016731	0.697125	2	0.746417	0.0439752
20-2	2	1.517	1.441	0.076	0.019266	0.018252	0.7605
20-3	2	1.518	1.44	0.078	0.019773	0.018759	0.781625
21-1	4	1.516	1.429	0.087	0.0220545	0.0210405	0.876687	4	0.904854	0.039989
21-2	4	1.519	1.431	0.088	0.022308	0.021294	0.88725
21-3	4	1.521	1.427	0.094	0.023829	0.022815	0.950625
22-1	8	1.519	1.426	0.093	0.0235755	0.0225615	0.940062	8	0.992875	0.0528125
22-2	8	1.519	1.421	0.098	0.024843	0.023829	0.992875
22-3	8	1.522	1.419	0.103	0.0261105	0.0250965	1.04569
23-1	16	1.523	1.358	0.165	0.0418275	0.0408135	1.70056	16	1.84492	0.160304
23-2	16	1.514	1.338	0.176	0.044616	0.043602	1.81675
23-3	16	1.528	1.333	0.195	0.0494325	0.0484185	2.01744
24-1	24	1.517	1.311	0.206	0.052221	0.051207	2.13362	24	2.16883	0.0439752
24-2	24	1.519	1.311	0.208	0.052728	0.051714	2.15475
24-3	24	1.523	1.309	0.214	0.054249	0.053235	2.21812

## Sheet: 5_KD resc_rtPCR_HCT116
		cycA	VEGF	dCt	dCt-normalizer	dCt	Quantity			cycA	PAI-1	dCt	dCt-normalizer	dCt	Quantity			cycA	MMP9	dCt	dCt-normalizer	dCt	Quantity			cycA	GLUT1	dCt	dCt-normalizer	dCt	Quantity			cycA	PGK1	dCt	dCt-normalizer	dCt	Quantity
	HCT116 K3 N	20.28	22.96	2.68	2.54	0.14	0.907519		HCT116 K3 N	20.28	29.2	8.92	8.89333	0.0266667	0.981686		HCT116 K3 N	20.28	35.38	15.1	15.55	-0.45	1.36604		HCT116 K3 N	20.28	22.51	2.23	2.32	-0.09	1.06437		HCT116 K3 N	20.28	31.71	11.43	11.3633	0.0666667	0.954842
	HCT116 K3 N	20.41	22.47	2.06	2.54	-0.48	1.39474		HCT116 K3 N	20.41	29.07	8.66	8.89333	-0.233333	1.17555		HCT116 K3 N	20.41	36.58	16.17	15.55	0.62	0.650671		HCT116 K3 N	20.41	22.69	2.28	2.32	-0.04	1.02811		HCT116 K3 N	20.41	31.58	11.17	11.3633	-0.193333	1.1434
	HCT116 K3 N	20.1	22.98	2.88	2.54	0.34	0.790041		HCT116 K3 N	20.1	29.2	9.1	8.89333	0.206667	0.866537		HCT116 K3 N	20.1	35.48	15.38	15.55	-0.17	1.12506		HCT116 K3 N	20.1	22.55	2.45	2.32	0.13	0.913831		HCT116 K3 N	20.1	31.59	11.49	11.3633	0.126667	0.915945
	mean			2.54			1.03077		mean			8.89333			1.00792		mean			15.55			1.04726		mean			2.32			1.00211		mean			11.3633			1.00473
	n			3			3		n			3			3		n			3			3		n			3			3		n			3			3
	STD			0.427551			0.320638		STD			0.221209			0.156167		STD			0.554887			0.363976		STD			0.115326			0.0785673		STD			0.170098			0.121659
	SEM			0.246847			0.185121		SEM			0.127715			0.0901633		SEM			0.320364			0.210141		SEM			0.0665833			0.0453608		SEM			0.0982061			0.0702396
	HCT116 R3 N	20.28	23.58	3.3	2.54	0.76	0.590496		HCT116 R3 N	20.28	29.37	9.09	8.89333	0.196667	0.872564		HCT116 R3 N	20.28	35.81	15.53	15.55	-0.02	1.01396		HCT116 R3 N	20.28	22.91	2.63	2.32	0.31	0.806642		HCT116 R3 N	20.28	31.36	11.08	11.3633	-0.283333	1.217
	HCT116 R3 N	20.29	23.58	3.29	2.54	0.75	0.594604		HCT116 R3 N	20.29	29.83	9.54	8.89333	0.646667	0.638754		HCT116 R3 N	20.29	35.95	15.66	15.55	0.11	0.926588		HCT116 R3 N	20.29	22.67	2.38	2.32	0.06	0.959264		HCT116 R3 N	20.29	31.56	11.27	11.3633	-0.0933333	1.06683
	HCT116 R3 N	20.24	23.17	2.93	2.54	0.39	0.76313		HCT116 R3 N	20.24	29.46	9.22	8.89333	0.326667	0.797377		HCT116 R3 N	20.24	35.11	14.87	15.55	-0.68	1.60214		HCT116 R3 N	20.24	22.2	1.96	2.32	-0.36	1.28343		HCT116 R3 N	20.24	31.15	10.91	11.3633	-0.453333	1.3692
	mean			3.17333			0.64941		mean			9.28333			0.769565		mean			15.3533			1.1809		mean			2.32333			1.01644		mean			11.0867			1.21768
	n			3			3		n			3			3		n			3			3		n			3			3		n			3			3
	STD			0.210792			0.0985056		STD			0.231589			0.11936		STD			0.423596			0.367414		STD			0.338575			0.243481		STD			0.180093			0.151185
	SEM			0.121701			0.0568722		SEM			0.133708			0.0689127		SEM			0.244563			0.212127		SEM			0.195477			0.140574		SEM			0.103976			0.0872867
	HCT116 K3 4H	20.31	20.72	0.41	2.54	-2.13	4.37717		HCT116 K3 4H	20.31	26.94	6.63	8.89333	-2.26333	4.80099		HCT116 K3 4H	20.31	33.51	13.2	15.55	-2.35	5.09824		HCT116 K3 4H	20.31	20.76	0.45	2.32	-1.87	3.65533		HCT116 K3 4H	20.31	30.05	9.74	11.3633	-1.62333	3.08086
	HCT116 K3 4H	20.53	20.67	0.14	2.54	-2.4	5.27803		HCT116 K3 4H	20.53	27.02	6.49	8.89333	-2.40333	5.29024		HCT116 K3 4H	20.53	33.02	12.49	15.55	-3.06	8.33973		HCT116 K3 4H	20.53	20.85	0.32	2.32	-2	4		HCT116 K3 4H	20.53	30.02	9.49	11.3633	-1.87333	3.66378
	HCT116 K3 4H	20.58	20.77	0.19	2.54	-2.35	5.09824		HCT116 K3 4H	20.58	27.14	6.56	8.89333	-2.33333	5.03968		HCT116 K3 4H	20.58	33.39	12.81	15.55	-2.74	6.6807		HCT116 K3 4H	20.58	21.01	0.43	2.32	-1.89	3.70635		HCT116 K3 4H	20.58	29.88	9.3	11.3633	-2.06333	4.17951
	mean			0.246667			4.91782		mean			6.56			5.04364		mean			12.8333			6.70622		mean			0.4			3.78723		mean			9.51			3.64138
	n			3			3		n			3			3		n			3			3		n			3			3		n			3			3
	STD			0.143643			0.476761		STD			0.07			0.244647		STD			0.355575			1.62089		STD			0.07			0.186026		STD			0.220681			0.549666
	SEM			0.0829324			0.275258		SEM			0.0404145			0.141247		SEM			0.205291			0.935823		SEM			0.0404145			0.107402		SEM			0.12741			0.31735
	HCT116 R3 4H	20.66	22.58	1.92	2.54	-0.62	1.53688		HCT116 R3 4H	20.66	28.38	7.72	8.89333	-1.17333	2.25532		HCT116 R3 4H	20.66	35.47	14.81	15.55	-0.74	1.67018		HCT116 R3 4H	20.66	21.96	1.3	2.32	-1.02	2.02792		HCT116 R3 4H	20.66	30.02	9.36	11.3633	-2.00333	4.00925
	HCT116 R3 4H	20.16	22.98	2.82	2.54	0.28	0.823591		HCT116 R3 4H	20.16	28.62	8.46	8.89333	-0.433333	1.35035		HCT116 R3 4H	20.16	36.25	16.09	15.55	0.54	0.687771		HCT116 R3 4H	20.16	21.74	1.58	2.32	-0.74	1.67018		HCT116 R3 4H	20.16	30.02	9.86	11.3633	-1.50333	2.83497
	HCT116 R3 4H	20.19	22.11	1.92	2.54	-0.62	1.53688		HCT116 R3 4H	20.19	28.65	8.46	8.89333	-0.433333	1.35035		HCT116 R3 4H	20.19	35.9	15.71	15.55	0.16	0.895025		HCT116 R3 4H	20.19	21.83	1.64	2.32	-0.68	1.60214		HCT116 R3 4H	20.19	30.08	9.89	11.3633	-1.47333	2.77663
	mean			2.22			1.29911		mean			8.21333			1.65201		mean			15.5367			1.08432		mean			1.50667			1.76674		mean			9.70333			3.20695
	n			3			3		n			3			3		n			3			3		n			3			3		n			3			3
	STD			0.519615			0.411815		STD			0.427239			0.522486		STD			0.657368			0.517837		STD			0.181475			0.228727		STD			0.297714			0.695427
	SEM			0.3			0.237761		SEM			0.246667			0.301657		SEM			0.379532			0.298973		SEM			0.104775			0.132056		SEM			0.171885			0.401505
	HCT116 K3 24LG	20.18	20.71	0.53	2.54	-2.01	4.02782		HCT116 K3 24LG	20.18	27.35	7.17	8.89333	-1.72333	3.30198		HCT116 K3 24LG	20.18	34.89	14.71	15.55	-0.84	1.79005		HCT116 K3 24LG	20.18	20.45	0.27	2.32	-2.05	4.14106		HCT116 K3 24LG	20.18	31.98	11.8	11.3633	0.436667	0.73884
	HCT116 K3 24LG	20.25	20.55	0.3	2.54	-2.24	4.72397		HCT116 K3 24LG	20.25	27.34	7.09	8.89333	-1.80333	3.49026		HCT116 K3 24LG	20.25	34.05	13.8	15.55	-1.75	3.36359		HCT116 K3 24LG	20.25	20.98	0.73	2.32	-1.59	3.01049		HCT116 K3 24LG	20.25	32.13	11.88	11.3633	0.516667	0.698985
	HCT116 K3 24LG	20.27	20.62	0.35	2.54	-2.19	4.56305		HCT116 K3 24LG	20.27	27.39	7.12	8.89333	-1.77333	3.41843		HCT116 K3 24LG	20.27	34.1	13.83	15.55	-1.72	3.29436		HCT116 K3 24LG	20.27	20.19	-0.08	2.32	-2.4	5.27803		HCT116 K3 24LG	20.27	32.21	11.94	11.3633	0.576667	0.670511
	mean			0.393333			4.43828		mean			7.12667			3.40356		mean			14.1133			2.816		mean			0.306667			4.14319		mean			11.8733			0.702779
	n			3			3		n			3			3		n			3			3		n			3			3		n			3			3
	STD			0.120968			0.364461		STD			0.0404145			0.0950133		STD			0.516946			0.889172		STD			0.406243			1.13377		STD			0.0702377			0.0343219
	SEM			0.0698411			0.210422		SEM			0.0233333			0.054856		SEM			0.298459			0.513364		SEM			0.234544			0.654583		SEM			0.0405518			0.0198157
	HCT116 R3 24LG	20.15	22.4	2.25	2.54	-0.29	1.22264		HCT116 R3 24LG	20.15	29.07	8.92	8.89333	0.0266667	0.981686		HCT116 R3 24LG	20.15	35.37	15.22	15.55	-0.33	1.25701		HCT116 R3 24LG	20.15	22.64	2.49	2.32	0.17	0.888843		HCT116 R3 24LG	20.15	32.33	12.18	11.3633	0.816667	0.567752
	HCT116 R3 24LG	20.14	22.77	2.63	2.54	0.09	0.939523		HCT116 R3 24LG	20.14	29.12	8.98	8.89333	0.0866667	0.941696		HCT116 R3 24LG	20.14	36.09	15.95	15.55	0.4	0.757858		HCT116 R3 24LG	20.14	22.39	2.25	2.32	-0.07	1.04972		HCT116 R3 24LG	20.14	31.33	11.19	11.3633	-0.173333	1.12766
	HCT116 R3 24LG	20.66	22.37	1.71	2.54	-0.83	1.77769		HCT116 R3 24LG	20.66	29.23	8.57	8.89333	-0.323333	1.25122		HCT116 R3 24LG	20.66	35.59	14.93	15.55	-0.62	1.53688		HCT116 R3 24LG	20.66	22.44	1.78	2.32	-0.54	1.45397		HCT116 R3 24LG	20.66	31.73	11.07	11.3633	-0.293333	1.22547
	mean			2.19667			1.31328		mean			8.82333			1.0582		mean			15.3667			1.18392		mean			2.17333			1.13084		mean			11.48			0.973627
	n			3			3		n			3			3		n			3			3		n			3			3		n			3			3
	STD			0.462313			0.42637		STD			0.221435			0.16835		STD			0.525579			0.394619		STD			0.361156			0.291169		STD			0.60918			0.354884
	SEM			0.266917			0.246165		SEM			0.127845			0.097197		SEM			0.303443			0.227833		SEM			0.208513			0.168106		SEM			0.35171			0.204892
	HCT116/VEGFa								HCT116/PAI1								HCT116/MMP9								HCT116/GLUT1								HCT116/PGK1
	HIF2		K3	R3					HIF2		K3	R3					HIF2		K3	R3					HIF2		K3	R3					HIF2		K3	R3
	AVG	N	1.03077	0.64941					AVG	N	1.00792	0.769565					AVG	N	1.04726	1.1809					AVG	N	1.00211	1.01644					AVG	N	1.00473	1.21768
		H4hr	4.91782	1.29911						H4hr	5.04364	1.65201						H4hr	6.70622	1.08432						H4hr	3.78723	1.76674						H4hr	3.64138	3.20695
		LG24hr	4.43828	1.31328						LG24hr	3.40356	1.0582						LG24hr	2.816	1.18392						LG24hr	4.14319	1.13084						LG24hr	0.702779	0.973627
	SEM	N	0.185121	0.0568722					SEM	N	0.0901633	0.0689127					SEM	N	0.210141	0.212127					SEM	N	0.0453608	0.140574					SEM	N	0.0702396	0.0872867
		H4hr	0.275258	0.237761						H4hr	0.141247	0.301657						H4hr	0.935823	0.298973						H4hr	0.107402	0.132056						H4hr	0.31735	0.401505
		LG24hr	0.210422	0.246165						LG24hr	0.054856	0.097197						LG24hr	0.513364	0.227833						LG24hr	0.654583	0.168106						LG24hr	0.0198157	0.204892
		cycA	VEGF	dCt	dCt-normalizer	dCt	Quantity			cycA	PAI-1	dCt	dCt-normalizer	dCt	Quantity			cycA	MMP9	dCt	dCt-normalizer	dCt	Quantity			cycA	GLUT1	dCt	dCt-normalizer	dCt	Quantity			cycA	PGK1	dCt	dCt-normalizer	dCt	Quantity
	HCT116 WT N	20.12	24.31	4.19	4.25	-0.06	1.04247		HCT116 WT N	20.12	29.21	9.09	9.12667	-0.0366667	1.02574		HCT116 WT N	20.12	35.86	15.74	15.31	0.43	0.742262		HCT116 WT N	20.12	21.91	1.79	1.72333	0.0666667	0.954842		HCT116 WT N	20.12	31.34	11.22	11.2367	-0.0166667	1.01162
	HCT116 WT N	20.33	24.94	4.61	4.25	0.36	0.779165		HCT116 WT N	20.33	29.68	9.35	9.12667	0.223333	0.856584		HCT116 WT N	20.33	35.2	14.87	15.31	-0.44	1.3566		HCT116 WT N	20.33	21.97	1.64	1.72333	-0.0833333	1.05946		HCT116 WT N	20.33	31.24	10.91	11.2367	-0.326667	1.25411
	HCT116 WT N	20.3	24.25	3.95	4.25	-0.3	1.23114		HCT116 WT N	20.3	29.24	8.94	9.12667	-0.186667	1.13813		HCT116 WT N	20.3	35.62	15.32	15.31	0.01	0.993092		HCT116 WT N	20.3	22.04	1.74	1.72333	0.0166667	0.988514		HCT116 WT N	20.3	31.88	11.58	11.2367	0.343333	0.788218
	mean			4.25			1.01759		mean			9.12667			1.00682		mean			15.31			1.03065		mean			1.72333			1.00094		mean			11.2367			1.01798
	n			3			3		n			3			3		n			3			3		n			3			3		n			3			3
	STD			0.334066			0.227014		STD			0.207445			0.141724		STD			0.435086			0.308889		STD			0.0763763			0.0534061		STD			0.335311			0.233012
	SEM			0.192873			0.131067		SEM			0.119768			0.0818245		SEM			0.251197			0.178337		SEM			0.0440959			0.030834		SEM			0.193592			0.13453
	HCT116 ED N	20.56	24.35	3.79	4.25	-0.46	1.37554		HCT116 ED N	20.56	29.87	9.31	9.12667	0.183333	0.880666		HCT116 ED N	20.56	35.22	14.66	15.31	-0.65	1.56917		HCT116 ED N	20.56	21.62	1.06	1.72333	-0.663333	1.58374		HCT116 ED N	20.56	31.24	10.68	11.2367	-0.556667	1.47087
	HCT116 ED N	20.54	24.67	4.13	4.25	-0.12	1.08673		HCT116 ED N	20.54	29.31	8.77	9.12667	-0.356667	1.28046		HCT116 ED N	20.54	35.12	14.58	15.31	-0.73	1.65864		HCT116 ED N	20.54	21.81	1.27	1.72333	-0.453333	1.3692		HCT116 ED N	20.54	31.29	10.75	11.2367	-0.486667	1.4012
	HCT116 ED N	20.48	24.1	3.62	4.25	-0.63	1.54756		HCT116 ED N	20.48	29.32	8.84	9.12667	-0.286667	1.21982		HCT116 ED N	20.48	35.59	15.11	15.31	-0.2	1.1487		HCT116 ED N	20.48	21.85	1.37	1.72333	-0.353333	1.27751		HCT116 ED N	20.48	31.04	10.56	11.2367	-0.676667	1.59844
	mean			3.84667			1.33661		mean			8.97333			1.12698		mean			14.7833			1.45884		mean			1.23333			1.41015		mean			10.6633			1.49017
	n			3			3		n			3			3		n			3			3		n			3			3		n			3			3
	STD			0.259679			0.232868		STD			0.293655			0.215461		STD			0.285715			0.272286		STD			0.158219			0.157167		STD			0.0960902			0.100026
	SEM			0.149926			0.134447		SEM			0.169542			0.124397		SEM			0.164958			0.157205		SEM			0.0913479			0.0907407		SEM			0.0554777			0.0577502
	HCT116 WT 4H	20.4	22.09	1.69	4.25	-2.56	5.89708		HCT116 WT 4H	20.4	27.76	7.36	9.12667	-1.76667	3.40267		HCT116 WT 4H	20.4	33.19	12.79	15.31	-2.52	5.73582		HCT116 WT 4H	20.4	19.01	-1.39	1.72333	-3.11333	8.6538		HCT116 WT 4H	20.4	30.67	10.27	11.2367	-0.966667	1.95432
	HCT116 WT 4H	20.52	22.13	1.61	4.25	-2.64	6.23332		HCT116 WT 4H	20.52	27.11	6.59	9.12667	-2.53667	5.80247		HCT116 WT 4H	20.52	33.38	12.86	15.31	-2.45	5.46416		HCT116 WT 4H	20.52	19.14	-1.38	1.72333	-3.10333	8.59402		HCT116 WT 4H	20.52	30.12	9.6	11.2367	-1.63667	3.10947
	HCT116 WT 4H	20.48	22.65	2.17	4.25	-2.08	4.22807		HCT116 WT 4H	20.48	27.27	6.79	9.12667	-2.33667	5.05134		HCT116 WT 4H	20.48	33.14	12.66	15.31	-2.65	6.27667		HCT116 WT 4H	20.48	19.1	-1.38	1.72333	-3.10333	8.59402		HCT116 WT 4H	20.48	30.6	10.12	11.2367	-1.11667	2.16845
	mean			1.82333			5.45282		mean			6.91333			4.75216		mean			12.77			5.82555		mean			-1.38333			8.61395		mean			9.99667			2.41075
	n			3			3		n			3			3		n			3			3		n			3			3		n			3			3
	STD			0.302875			1.07391		STD			0.399541			1.22756		STD			0.101489			0.413621		STD			0.0057735			0.0345118		STD			0.351615			0.614508
	SEM			0.174865			0.62002		SEM			0.230675			0.708729		SEM			0.0585947			0.238804		SEM			0.00333333			0.0199254		SEM			0.203005			0.354786
	HCT116 ED 4H	20.4	23.61	3.21	4.25	-1.04	2.05623		HCT116 ED 4H	20.4	28.26	7.86	9.12667	-1.26667	2.40605		HCT116 ED 4H	20.4	35.12	14.72	15.31	-0.59	1.50525		HCT116 ED 4H	20.4	20.68	0.28	1.72333	-1.44333	2.71948		HCT116 ED 4H	20.4	30.07	9.67	11.2367	-1.56667	2.9622
	HCT116 ED 4H	20.46	23.6	3.14	4.25	-1.11	2.15846		HCT116 ED 4H	20.46	28.92	8.46	9.12667	-0.666667	1.5874		HCT116 ED 4H	20.46	35.17	14.71	15.31	-0.6	1.51572		HCT116 ED 4H	20.46	20.89	0.43	1.72333	-1.29333	2.45094		HCT116 ED 4H	20.46	29.92	9.46	11.2367	-1.77667	3.42634
	HCT116 ED 4H	20.64	23.69	3.05	4.25	-1.2	2.2974		HCT116 ED 4H	20.64	28.52	7.88	9.12667	-1.24667	2.37293		HCT116 ED 4H	20.64	35.21	14.57	15.31	-0.74	1.67018		HCT116 ED 4H	20.64	21.1	0.46	1.72333	-1.26333	2.4005		HCT116 ED 4H	20.64	30.02	9.38	11.2367	-1.85667	3.6217
	mean			3.13333			2.17069		mean			8.06667			2.12213		mean			14.6667			1.56371		mean			0.39			2.52364		mean			9.50333			3.33674
	n			3			3		n			3			3		n			3			3		n			3			3		n			3			3
	STD			0.0802081			0.121049		STD			0.340783			0.463381		STD			0.083865			0.092348		STD			0.0964365			0.171472		STD			0.149778			0.338757
	SEM			0.0463081			0.0698879		SEM			0.196751			0.267533		SEM			0.0484195			0.0533171		SEM			0.0556776			0.0989992		SEM			0.0864741			0.195582
	HCT116 WT 24LG	20.21	21.42	1.21	4.25	-3.04	8.22491		HCT116 WT 24LG	20.21	27.49	7.28	9.12667	-1.84667	3.59668		HCT116 WT 24LG	20.21	34.26	14.05	15.31	-1.26	2.39496		HCT116 WT 24LG	20.21	20.96	0.75	1.72333	-0.973333	1.96337		HCT116 WT 24LG	20.21	31.32	11.11	11.2367	-0.126667	1.09177
	HCT116 WT 24LG	20.31	21.19	0.88	4.25	-3.37	10.3388		HCT116 WT 24LG	20.31	27.28	6.97	9.12667	-2.15667	4.45883		HCT116 WT 24LG	20.31	34.28	13.97	15.31	-1.34	2.53151		HCT116 WT 24LG	20.31	20.74	0.43	1.72333	-1.29333	2.45094		HCT116 WT 24LG	20.31	31.46	11.15	11.2367	-0.0866667	1.06191
	HCT116 WT 24LG	20.36	21.12	0.76	4.25	-3.49	11.2356		HCT116 WT 24LG	20.36	27.4	7.04	9.12667	-2.08667	4.24766		HCT116 WT 24LG	20.36	35.42	15.06	15.31	-0.25	1.18921		HCT116 WT 24LG	20.36	20.72	0.36	1.72333	-1.36333	2.57279		HCT116 WT 24LG	20.36	31.66	11.3	11.2367	0.0633333	0.95705
	mean			0.95			9.9331		mean			7.09667			4.10106		mean			14.36			2.03856		mean			0.513333			2.32903		mean			11.1867			1.03691
	n			3			3		n			3			3		n			3			3		n			3			3		n			3			3
	STD			0.233024			1.54579		STD			0.162583			0.449383		STD			0.607536			0.738723		STD			0.207926			0.322479		STD			0.100167			0.0707538
	SEM			0.134536			0.892461		SEM			0.0938675			0.259451		SEM			0.350761			0.426502		SEM			0.120046			0.186184		SEM			0.0578312			0.0408497
	HCT116 ED 24LG	20.17	22.81	2.64	4.25	-1.61	3.05252		HCT116 ED 24LG	20.17	29.18	9.01	9.12667	-0.116667	1.08423		HCT116 ED 24LG	20.17	35.8	15.63	15.31	0.32	0.80107		HCT116 ED 24LG	20.17	21.05	0.88	1.72333	-0.843333	1.79419		HCT116 ED 24LG	20.17	30.79	10.62	11.2367	-0.616667	1.53333
	HCT116 ED 24LG	20.34	22.52	2.18	4.25	-2.07	4.19887		HCT116 ED 24LG	20.34	29.6	9.26	9.12667	0.133333	0.911722		HCT116 ED 24LG	20.34	36.05	15.71	15.31	0.4	0.757858		HCT116 ED 24LG	20.34	21.34	1	1.72333	-0.723333	1.65099		HCT116 ED 24LG	20.34	31.55	11.21	11.2367	-0.0266667	1.01866
	HCT116 ED 24LG	20.38	22.93	2.55	4.25	-1.7	3.24901		HCT116 ED 24LG	20.38	29.43	9.05	9.12667	-0.0766667	1.05458		HCT116 ED 24LG	20.38	34.8	14.42	15.31	-0.89	1.85318		HCT116 ED 24LG	20.38	21.21	0.83	1.72333	-0.893333	1.85746		HCT116 ED 24LG	20.38	31.51	11.13	11.2367	-0.106667	1.07674
	mean			2.45667			3.50013		mean			9.10667			1.01684		mean			15.2533			1.13737		mean			0.903333			1.76755		mean			10.9867			1.20957
	n			3			3		n			3			3		n			3			3		n			3			3		n			3			3
	STD			0.24379			0.613046		STD			0.134288			0.0922358		STD			0.722795			0.620284		STD			0.0873689			0.105782		STD			0.320052			0.28188
	SEM			0.140752			0.353942		SEM			0.0775314			0.0532524		SEM			0.417306			0.358121		SEM			0.0504425			0.0610734		SEM			0.184782			0.162743
	HCT116/VEGFa								HCT116 /PAI1								HCT116/MMP9								HCT116/GLUT1								HCT116/PGK1
	Acss2		WT	ED					Acss2		WT	ED					Acss2		WT	ED					Acss2		WT	ED					Acss2		WT	ED
	AVG	N	1.01759	1.33661					AVG	N	1.00682	1.12698					AVG	N	1.03065	1.45884					AVG	N	1.00094	1.41015					AVG	N	1.01798	1.49017
		H4hr	5.45282	2.17069						H4hr	4.75216	2.12213						H4hr	5.82555	1.56371						H4hr	8.61395	2.52364						H4hr	2.41075	3.33674
		LG24hr	9.9331	3.50013						LG24hr	4.10106	1.01684						LG24hr	2.03856	1.13737						LG24hr	2.32903	1.76755						LG24hr	1.03691	1.20957
	SEM	N	0.131067	0.134447					SEM	N	0.0818245	0.124397					SEM	N	0.178337	0.157205					SEM	N	0.030834	0.0907407					SEM	N	0.13453	0.0577502
		H4hr	0.62002	0.0698879						H4hr	0.708729	0.267533						H4hr	0.238804	0.0533171						H4hr	0.0199254	0.0989992						H4hr	0.354786	0.195582
		LG24hr	0.892461	0.353942						LG24hr	0.259451	0.0532524						LG24hr	0.426502	0.358121						LG24hr	0.186184	0.0610734						LG24hr	0.0408497	0.162743

## Sheet: 6_KD resc_rtPCR_HT29
		cycA	VEGF	dCt	dCt-normalizer	dCt	Quantity			cycA	PAI-1	dCt	dCt-normalizer	dCt	Quantity			cycA	MMP9	dCt	dCt-normalizer	dCt	Quantity			cycA	GLUT1	dCt	dCt-normalizer	dCt	Quantity			cycA	PGK1	dCt	dCt-normalizer	dCt	Quantity
	HT29 K3 N	21.05	22.74	1.69	1.61	0.08	0.95		HT29 K3 N	21.05	31.66	10.61	10.37	0.24	0.85		HT29 K3 N	21.05	35.73	14.68	14.9	-0.22	1.16		HT29 K3 N	21.05	24.04	2.99	3.04	-0.05	1.04		HT29 K3 N	21.05	29.07	8.02	8.3	-0.28	1.21
	HT29 K3 N	20.97	22.43	1.46	1.61	-0.15	1.11		HT29 K3 N	20.97	31.37	10.4	10.37	0.03	0.98		HT29 K3 N	20.97	36.85	15.88	14.9	0.98	0.51		HT29 K3 N	20.97	24.05	3.08	3.04	0.04	0.97		HT29 K3 N	20.97	29.6	8.63	8.3	0.33	0.79
	HT29 K3 N	20.91	22.59	1.68	1.61	0.07	0.95		HT29 K3 N	20.91	31.01	10.1	10.37	-0.27	1.21		HT29 K3 N	20.91	35.04	14.13	14.9	-0.77	1.7		HT29 K3 N	20.91	23.96	3.05	3.04	0.01	0.99		HT29 K3 N	20.91	29.15	8.24	8.3	-0.06	1.04
	mean			1.61			1		mean			10.37			1.01		mean			14.9			1.12		mean			3.04			1		mean			8.3			1.02
	n			3			3		n			3			3		n			3			3		n			3			3		n			3			3
	STD			0.13			0.09		STD			0.26			0.18		STD			0.89			0.6		STD			0.05			0.03		STD			0.31			0.21
	SEM			0.08			0.05		SEM			0.15			0.1		SEM			0.52			0.35		SEM			0.03			0.02		SEM			0.18			0.12
	HT29 R3 N	20.89	22.01	1.12	1.61	-0.49	1.4		HT29 R3 N	20.89	31.17	10.28	10.37	-0.09	1.06		HT29 R3 N	20.89	35.8	14.91	14.9	0.01	0.99		HT29 R3 N	20.89	23.96	3.07	3.04	0.03	0.98		HT29 R3 N	20.89	29.25	8.36	8.3	0.06	0.96
	HT29 R3 N	20.69	22.24	1.55	1.61	-0.06	1.04		HT29 R3 N	20.69	31.98	11.29	10.37	0.92	0.53		HT29 R3 N	20.69	35.8	15.11	14.9	0.21	0.86		HT29 R3 N	20.69	23.85	3.16	3.04	0.12	0.92		HT29 R3 N	20.69	29.19	8.5	8.3	0.2	0.87
	HT29 R3 N	20.53	22.64	2.11	1.61	0.5	0.71		HT29 R3 N	20.53	31.87	11.34	10.37	0.97	0.51		HT29 R3 N	20.53	35.23	14.7	14.9	-0.2	1.15		HT29 R3 N	20.53	24.01	3.48	3.04	0.44	0.74		HT29 R3 N	20.53	29.29	8.76	8.3	0.46	0.73
	mean			1.59			1.05		mean			10.97			0.7		mean			14.91			1		mean			3.24			0.88		mean			8.54			0.85
	n			3			3		n			3			3		n			3			3		n			3			3		n			3			3
	STD			0.5			0.35		STD			0.6			0.31		STD			0.21			0.14		STD			0.22			0.13		STD			0.2			0.12
	SEM			0.29			0.2		SEM			0.35			0.18		SEM			0.12			0.08		SEM			0.12			0.07		SEM			0.12			0.07
	HT29 K3 4H	20.62	19.61	-1.01	1.61	-2.62	6.15		HT29 K3 4H	20.62	29.18	8.56	10.37	-1.81	3.51		HT29 K3 4H	20.62	35.33	14.71	14.9	-0.19	1.14		HT29 K3 4H	20.62	21.5	0.88	3.04	-2.16	4.47		HT29 K3 4H	20.62	28.1	7.48	8.3	-0.82	1.76
	HT29 K3 4H	20.73	19.94	-0.79	1.61	-2.4	5.28		HT29 K3 4H	20.73	29.1	8.37	10.37	-2	4		HT29 K3 4H	20.73	35.52	14.79	14.9	-0.11	1.08		HT29 K3 4H	20.73	21.87	1.14	3.04	-1.9	3.73		HT29 K3 4H	20.73	27.89	7.16	8.3	-1.14	2.2
	HT29 K3 4H	20.63	19.22	-1.41	1.61	-3.02	8.11		HT29 K3 4H	20.63	29.22	8.59	10.37	-1.78	3.43		HT29 K3 4H	20.63	35.76	15.13	14.9	0.23	0.85		HT29 K3 4H	20.63	21.78	1.15	3.04	-1.89	3.71		HT29 K3 4H	20.63	27.53	6.9	8.3	-1.4	2.63
	mean			-1.07			6.51		mean			8.51			3.65		mean			14.88			1.02		mean			1.06			3.97		mean			7.18			2.2
	n			3			3		n			3			3		n			3			3		n			3			3		n			3			3
	STD			0.31			1.45		STD			0.12			0.31		STD			0.22			0.15		STD			0.15			0.43		STD			0.29			0.44
	SEM			0.18			0.84		SEM			0.07			0.18		SEM			0.13			0.09		SEM			0.09			0.25		SEM			0.17			0.25
	HT29 R3 4H	20.82	21.97	1.15	1.61	-0.46	1.38		HT29 R3 4H	20.82	30.16	9.34	10.37	-1.03	2.04		HT29 R3 4H	20.82	36.29	15.47	14.9	0.57	0.67		HT29 R3 4H	20.82	22.94	2.12	3.04	-0.92	1.89		HT29 R3 4H	20.82	27.23	6.41	8.3	-1.89	3.7
	HT29 R3 4H	20.72	21.86	1.14	1.61	-0.47	1.39		HT29 R3 4H	20.72	30.23	9.51	10.37	-0.86	1.82		HT29 R3 4H	20.72	35.01	14.29	14.9	-0.61	1.52		HT29 R3 4H	20.72	22.98	2.26	3.04	-0.78	1.72		HT29 R3 4H	20.72	27.26	6.54	8.3	-1.76	3.38
	HT29 R3 4H	20.78	21.82	1.04	1.61	-0.57	1.48		HT29 R3 4H	20.78	30.17	9.39	10.37	-0.98	1.97		HT29 R3 4H	20.78	35.58	14.8	14.9	-0.1	1.07		HT29 R3 4H	20.78	22.83	2.05	3.04	-0.99	1.99		HT29 R3 4H	20.78	27.14	6.36	8.3	-1.94	3.83
	mean			1.11			1.42		mean			9.41			1.94		mean			14.85			1.09		mean			2.14			1.87		mean			6.44			3.64
	n			3			3		n			3			3		n			3			3		n			3			3		n			3			3
	STD			0.06			0.06		STD			0.09			0.12		STD			0.59			0.43		STD			0.11			0.14		STD			0.09			0.23
	SEM			0.04			0.03		SEM			0.05			0.07		SEM			0.34			0.25		SEM			0.06			0.08		SEM			0.05			0.13
	HT29 K3 24LG	20.74	20.01	-0.73	1.61	-2.34	5.06		HT29 K3 24LG	20.74	30.84	10.1	10.37	-0.27	1.21		HT29 K3 24LG	20.74	35.47	14.73	14.9	-0.17	1.12		HT29 K3 24LG	20.74	22.62	1.88	3.04	-1.16	2.23		HT29 K3 24LG	20.74	28.14	7.4	8.3	-0.9	1.86
	HT29 K3 24LG	20.62	20.57	-0.05	1.61	-1.66	3.16		HT29 K3 24LG	20.62	30.49	9.87	10.37	-0.5	1.41		HT29 K3 24LG	20.62	35.05	14.43	14.9	-0.47	1.38		HT29 K3 24LG	20.62	22.54	1.92	3.04	-1.12	2.17		HT29 K3 24LG	20.62	28.7	8.08	8.3	-0.22	1.16
	HT29 K3 24LG	20.62	20.04	-0.58	1.61	-2.19	4.56		HT29 K3 24LG	20.62	30.6	9.98	10.37	-0.39	1.31		HT29 K3 24LG	20.62	35.06	14.44	14.9	-0.46	1.37		HT29 K3 24LG	20.62	22.54	1.92	3.04	-1.12	2.17		HT29 K3 24LG	20.62	28.89	8.27	8.3	-0.03	1.02
	mean			-0.45			4.26		mean			9.98			1.31		mean			14.53			1.29		mean			1.91			2.19		mean			7.92			1.35
	n			3			3		n			3			3		n			3			3		n			3			3		n			3			3
	STD			0.36			0.99		STD			0.12			0.1		STD			0.17			0.15		STD			0.02			0.04		STD			0.46			0.45
	SEM			0.21			0.57		SEM			0.07			0.06		SEM			0.1			0.08		SEM			0.01			0.02		SEM			0.26			0.26
	HT29 R3 24LG	20.59	21.75	1.16	1.61	-0.45	1.37		HT29 R3 24LG	20.59	31.04	10.45	10.37	0.08	0.95		HT29 R3 24LG	20.59	35.75	15.16	14.9	0.26	0.83		HT29 R3 24LG	20.59	23.84	3.25	3.04	0.21	0.86		HT29 R3 24LG	20.59	28.06	7.47	8.3	-0.83	1.77
	HT29 R3 24LG	20.41	21.68	1.27	1.61	-0.34	1.27		HT29 R3 24LG	20.41	31.84	11.43	10.37	1.06	0.48		HT29 R3 24LG	20.41	35.06	14.65	14.9	-0.25	1.19		HT29 R3 24LG	20.41	23.76	3.35	3.04	0.31	0.81		HT29 R3 24LG	20.41	28.4	7.99	8.3	-0.31	1.24
	HT29 R3 24LG	20.39	21.78	1.39	1.61	-0.22	1.16		HT29 R3 24LG	20.39	31.97	11.58	10.37	1.21	0.43		HT29 R3 24LG	20.39	35.36	14.97	14.9	0.07	0.95		HT29 R3 24LG	20.39	23.81	3.42	3.04	0.38	0.77		HT29 R3 24LG	20.39	28.67	8.28	8.3	-0.02	1.01
	mean			1.27			1.27		mean			11.15			0.62		mean			14.93			0.99		mean			3.34			0.81		mean			7.91			1.34
	n			3			3		n			3			3		n			3			3		n			3			3		n			3			3
	STD			0.12			0.1		STD			0.61			0.28		STD			0.26			0.18		STD			0.09			0.05		STD			0.41			0.39
	SEM			0.07			0.06		SEM			0.35			0.16		SEM			0.15			0.1		SEM			0.05			0.03		SEM			0.24			0.23
	HT29/VEGFa								HT29/PAI1								HT29/MMP9								HT29/GLUT1								HT29/PGK1
	HIF2		K3	R3					HIF2		K3	R3					HIF2		K3	R3					HIF2		K3	R3					HIF2		K3	R3
	AVG	N	1	1.05					AVG	N	1.01	0.7					AVG	N	1.12	1					AVG	N	1	0.88					AVG	N	1.01505	0.8503
		H4hr	6.51	1.42						H4hr	3.65	1.94						H4hr	1.02	1.09						H4hr	3.97	1.87						H4hr	2.19766	3.63505
		LG24hr	4.26	1.27						LG24hr	1.31	0.62						LG24hr	1.29	0.99						LG24hr	2.19	0.81						LG24hr	1.34749	1.34068
	SEM	N	0.05	0.2					SEM	N	0.1	0.18					SEM	N	0.35	0.08					SEM	N	0.02	0.07					SEM	N	0.121224	0.067517
		H4hr	0.84	0.03						H4hr	0.18	0.07						H4hr	0.09	0.25						H4hr	0.25	0.08						H4hr	0.251608	0.133368
		LG24hr	0.57	0.06						LG24hr	0.06	0.16						LG24hr	0.08	0.1						LG24hr	0.02	0.03						LG24hr	0.260447	0.226004
	HT29 WT N	20.46	22.6	2.14	1.88	0.26	0.84		HT29 WT N	20.46	31.38	10.92	10.9	0.02	0.99		HT29 WT N	20.46	35.59	15.13	15.06	0.07	0.95		HT29 WT N	20.46	23.28	2.82	2.77	0.05	0.96		HT29 WT N	20.46	29.93	9.47	9.5	-0.03	1.02
	HT29 WT N	20.03	22.23	2.2	1.88	0.32	0.8		HT29 WT N	20.03	31.09	11.06	10.9	0.16	0.9		HT29 WT N	20.03	35.51	15.48	15.06	0.42	0.75		HT29 WT N	20.03	23.16	3.13	2.77	0.36	0.78		HT29 WT N	20.03	29.96	9.93	9.5	0.43	0.74
	HT29 WT N	20.95	22.25	1.3	1.88	-0.58	1.49		HT29 WT N	20.95	31.68	10.73	10.9	-0.17	1.13		HT29 WT N	20.95	35.52	14.57	15.06	-0.49	1.4		HT29 WT N	20.95	23.3	2.35	2.77	-0.42	1.33		HT29 WT N	20.95	30.04	9.09	9.5	-0.41	1.33
	mean			1.88			1.04		mean			10.9			1		mean			15.06			1.03		mean			2.77			1.03		mean			9.5			1.03
	n			3			3		n			3			3		n			3			3		n			3			3		n			3			3
	STD			0.5			0.39		STD			0.17			0.12		STD			0.46			0.34		STD			0.39			0.28		STD			0.42			0.29
	SEM			0.29			0.23		SEM			0.1			0.07		SEM			0.27			0.19		SEM			0.23			0.16		SEM			0.24			0.17
	HT29 ED N	20.34	22.22	1.88	1.88	0	1		HT29 ED N	20.34	31.77	11.43	10.9	0.53	0.69		HT29 ED N	20.34	35.9	15.56	15.06	0.5	0.71		HT29 ED N	20.34	23.53	3.19	2.77	0.42	0.75		HT29 ED N	20.34	29.54	9.2	9.5	-0.3	1.23
	HT29 ED N	20.55	22.46	1.91	1.88	0.03	0.98		HT29 ED N	20.55	31.73	11.18	10.9	0.28	0.83		HT29 ED N	20.55	35.15	14.6	15.06	-0.46	1.38		HT29 ED N	20.55	23.62	3.07	2.77	0.3	0.81		HT29 ED N	20.55	29.68	9.13	9.5	-0.37	1.29
	HT29 ED N	20.56	22.34	1.78	1.88	-0.1	1.07		HT29 ED N	20.56	31.87	11.31	10.9	0.41	0.75		HT29 ED N	20.56	35.4	14.84	15.06	-0.22	1.16		HT29 ED N	20.56	23.66	3.1	2.77	0.33	0.79		HT29 ED N	20.56	29.85	9.29	9.5	-0.21	1.15
	mean			1.86			1.02		mean			11.31			0.76		mean			15			1.08		mean			3.12			0.78		mean			9.21			1.22
	n			3			3		n			3			3		n			3			3		n			3			3		n			3			3
	STD			0.07			0.05		STD			0.13			0.07		STD			0.5			0.34		STD			0.06			0.03		STD			0.08			0.07
	SEM			0.04			0.03		SEM			0.07			0.04		SEM			0.29			0.2		SEM			0.04			0.02		SEM			0.05			0.04
	HT29 WT 4H	20.6	19.28	-1.32	1.88	-3.2	9.19		HT29 WT 4H	20.6	27.54	6.94	10.9	-3.96	15.6		HT29 WT 4H	20.6	35.85	15.25	15.06	0.19	0.88		HT29 WT 4H	20.6	21.02	0.42	2.77	-2.35	5.09		HT29 WT 4H	20.6	27.28	6.68	9.5	-2.82	7.05
	HT29 WT 4H	20.42	19.61	-0.81	1.88	-2.69	6.45		HT29 WT 4H	20.42	27.59	7.17	10.9	-3.73	13.3		HT29 WT 4H	20.42	35.6	15.18	15.06	0.12	0.92		HT29 WT 4H	20.42	21.05	0.63	2.77	-2.14	4.4		HT29 WT 4H	20.42	27.19	6.77	9.5	-2.73	6.62
	HT29 WT 4H	20.44	19.03	-1.41	1.88	-3.29	9.78		HT29 WT 4H	20.44	27.43	6.99	10.9	-3.91	15.07		HT29 WT 4H	20.44	35.11	14.67	15.06	-0.39	1.31		HT29 WT 4H	20.44	21.08	0.64	2.77	-2.13	4.37		HT29 WT 4H	20.44	27.11	6.67	9.5	-2.83	7.09
	mean			-1.18			8.47		mean			7.03			14.66		mean			15.03			1.04		mean			0.56			4.62		mean			6.71			6.92
	n			3			3		n			3			3		n			3			3		n			3			3		n			3			3
	STD			0.32			1.78		STD			0.12			1.2		STD			0.32			0.24		STD			0.12			0.41		STD			0.06			0.26
	SEM			0.19			1.03		SEM			0.07			0.69		SEM			0.18			0.14		SEM			0.07			0.23		SEM			0.03			0.15
	HT29 ED 4H	20.79	21.57	0.78	1.88	-1.1	2.14		HT29 ED 4H	20.79	29.4	8.61	10.9	-2.29	4.9		HT29 ED 4H	20.79	34.08	13.29	15.06	-1.77	3.41		HT29 ED 4H	20.79	22.83	2.04	2.77	-0.73	1.65		HT29 ED 4H	20.79	27.22	6.43	9.5	-3.07	8.38
	HT29 ED 4H	20.85	21.23	0.38	1.88	-1.5	2.83		HT29 ED 4H	20.85	29.53	8.68	10.9	-2.22	4.67		HT29 ED 4H	20.85	35.37	14.52	15.06	-0.54	1.45		HT29 ED 4H	20.85	22.64	1.79	2.77	-0.98	1.97		HT29 ED 4H	20.85	27.52	6.67	9.5	-2.83	7.09
	HT29 ED 4H	20.85	21.05	0.2	1.88	-1.68	3.2		HT29 ED 4H	20.85	29.11	8.26	10.9	-2.64	6.25		HT29 ED 4H	20.85	35.36	14.51	15.06	-0.55	1.46		HT29 ED 4H	20.85	22.74	1.89	2.77	-0.88	1.84		HT29 ED 4H	20.85	27.9	7.05	9.5	-2.45	5.45
	mean			0.45			2.73		mean			8.52			5.27		mean			14.52			1.46		mean			1.91			1.82		mean			6.72			6.97
	n			3			3		n			3			3		n			3			3		n			3			3		n			3			3
	STD			0.3			0.54		STD			0.23			0.85		STD			0.71			1.13		STD			0.13			0.16		STD			0.31			1.47
	SEM			0.17			0.31		SEM			0.13			0.49		SEM			0.41			0.65		SEM			0.07			0.09		SEM			0.18			0.85
	HT29 WT 24LG	20.07	20.13	0.06	1.88	-1.82	3.53		HT29 WT 24LG	20.07	27.54	7.47	10.9	-3.43	10.8		HT29 WT 24LG	20.07	35.81	15.74	15.06	0.68	0.62		HT29 WT 24LG	20.07	21.18	1.11	2.77	-1.66	3.15		HT29 WT 24LG	20.07	27.98	7.91	9.5	-1.59	3
	HT29 WT 24LG	20.14	20.01	-0.13	1.88	-2.01	4.03		HT29 WT 24LG	20.14	27.77	7.63	10.9	-3.27	9.67		HT29 WT 24LG	20.14	34.93	14.79	15.06	-0.27	1.21		HT29 WT 24LG	20.14	21.29	1.15	2.77	-1.62	3.07		HT29 WT 24LG	20.14	27.93	7.79	9.5	-1.71	3.26
	HT29 WT 24LG	20.39	20.01	-0.38	1.88	-2.26	4.79		HT29 WT 24LG	20.39	27.42	7.03	10.9	-3.87	14.66		HT29 WT 24LG	20.39	35.02	14.63	15.06	-0.43	1.35		HT29 WT 24LG	20.39	21.33	0.94	2.77	-1.83	3.55		HT29 WT 24LG	20.39	27.7	7.31	9.5	-2.19	4.55
	mean			-0.15			4.12		mean			7.38			11.71		mean			15.05			1.06		mean			1.07			3.26		mean			7.67			3.61
	n			3			3		n			3			3		n			3			3		n			3			3		n			3			3
	STD			0.22			0.63		STD			0.31			2.61		STD			0.6			0.38		STD			0.11			0.26		STD			0.32			0.83
	SEM			0.13			0.37		SEM			0.18			1.51		SEM			0.35			0.22		SEM			0.06			0.15		SEM			0.18			0.48
	HT29 ED 24LG	20.28	21.96	1.68	1.88	-0.2	1.15		HT29 ED 24LG	20.28	28.98	8.7	10.9	-2.2	4.61		HT29 ED 24LG	20.28	36.08	15.8	15.06	0.74	0.6		HT29 ED 24LG	20.28	22.83	2.55	2.77	-0.22	1.16		HT29 ED 24LG	20.28	27.24	6.96	9.5	-2.54	5.8
	HT29 ED 24LG	20.17	21.96	1.79	1.88	-0.09	1.06		HT29 ED 24LG	20.17	28.76	8.59	10.9	-2.31	4.97		HT29 ED 24LG	20.17	36.43	16.26	15.06	1.2	0.44		HT29 ED 24LG	20.17	22.81	2.64	2.77	-0.13	1.09		HT29 ED 24LG	20.17	27.36	7.19	9.5	-2.31	4.95
	HT29 ED 24LG	20.25	21.85	1.6	1.88	-0.28	1.21		HT29 ED 24LG	20.25	29.27	9.02	10.9	-1.88	3.69		HT29 ED 24LG	20.25	36.75	16.5	15.06	1.44	0.37		HT29 ED 24LG	20.25	22.68	2.43	2.77	-0.34	1.26		HT29 ED 24LG	20.25	27.33	7.08	9.5	-2.42	5.34
	mean			1.69			1.14		mean			8.77			4.42		mean			16.19			0.47		mean			2.54			1.17		mean			7.08			5.36
	n			3			3		n			3			3		n			3			3		n			3			3		n			3			3
	STD			0.1			0.08		STD			0.22			0.66		STD			0.36			0.12		STD			0.11			0.09		STD			0.12			0.43
	SEM			0.06			0.04		SEM			0.13			0.38		SEM			0.21			0.07		SEM			0.06			0.05		SEM			0.07			0.25
	HT29/VEGFa								HT29/PAI1								HT29/MMP9								HT29/GLUT1								HT29/PGK1
	Acss2		WT	ED					Acss2		WT	ED					Acss2		WT	ED					Acss2		WT	ED					Acss2		WT	ED
	AVG	N	1.04	1.02					AVG	N	1	0.76					AVG	N	1.03	1.08					AVG	N	1.03	0.78					AVG	N	1.03	1.22
		H4hr	8.47	2.73						H4hr	14.66	5.27						H4hr	1.04	1.46						H4hr	4.62	1.82						H4hr	6.92	6.97
		LG24hr	4.12	1.14						LG24hr	11.71	4.42						LG24hr	1.06	0.47						LG24hr	3.26	1.17						LG24hr	3.61	5.36
	SEM	N	0.23	0.03					SEM	N	0.07	0.04					SEM	N	0.19	0.2					SEM	N	0.16	0.02					SEM	N	0.17	0.04
		H4hr	1.03	0.31						H4hr	0.69	0.49						H4hr	0.14	0.65						H4hr	0.23	0.09						H4hr	0.15	0.85
		LG24hr	0.37	0.04						LG24hr	1.51	0.38						LG24hr	0.22	0.07						LG24hr	0.15	0.05						LG24hr	0.48	0.25

## Sheet: 7A_KD resc_ColForm_HCT116
Name	Background count	White count	White adjusted	Blue count	Blue adjusted	Percent ignored	Region Radius Pixels	Detection Sensitivity	Averaging Width	Plaque	Comments	AVG	SEM		AVG	SEM
2420 N-1	0	135	135	0	0	0	427	19.1	5	Checked		133.667	12.0554		133.667	12.0554
2420 N-2	0	145	145	0	0	0	427	19.1	5	Checked
2420 N-3	0	121	121	0	0	0	427	19.1	5	Checked
2421 N-1	0	111	111	0	0	0	427	19.1	5	Checked		135	21.166		135	21.166
2421 N-2	0	151	151	0	0	0	427	19.1	5	Checked
2421 N-3	0	143	143	0	0	0	427	19.1	5	Checked
2422 N-1	0	146	146	0	0	0	427	19.1	5	Checked		146.333	10.504		146.333	10.504
2422 N-2	0	136	136	0	0	0	427	19.1	5	Checked
2422 N-3	0	157	157	0	0	0	427	19.1	5	Checked
2423 N-1	0	111	111	0	0	0	427	19.1	5	Checked		122	10.5357		122	10.5357
2423 N-2	0	132	132	0	0	0	427	19.1	5	Checked
2423 N-3	0	123	123	0	0	0	427	19.1	5	Checked
2641 N-1	0	151	151	0	0	0	427	19.1	5	Checked		153.333	7.76745		153.333	7.76745
2641 N-2	0	162	162	0	0	0	427	19.1	5	Checked
2641 N-3	0	147	147	0	0	0	427	19.1	5	Checked
2642 N-1	0	191	191	0	0	0	427	19.1	5	Checked		158.667	29.9054		158.667	29.9054
2642 N-2	0	132	132	0	0	0	427	19.1	5	Checked
2642 N-3	0	153	153	0	0	0	427	19.1	5	Checked
2643 N-1	0	123	123	0	0	0	427	19.1	5	Checked		144.667	21.0317		144.667	21.0317
2643 N-2	0	165	165	0	0	0	427	19.1	5	Checked
2643 N-3	0	146	146	0	0	0	427	19.1	5	Checked
2644 N-1	0	134	134	0	0	0	427	19.1	5	Checked		136.667	27.0986		136.667	27.0986
2644 N-2	0	165	165	0	0	0	427	19.1	5	Checked
2644 N-3	0	111	111	0	0	0	427	19.1	5	Checked
2647 N-1	0	134	134	0	0	0	427	19.1	5	Checked		131.667	5.85947		131.667	5.85947
2647 N-2	0	136	136	0	0	0	427	19.1	5	Checked
2647 N-3	0	125	125	0	0	0	427	19.1	5	Checked
2420 H-1	0	698	698	0	0	0	427	19.1	5	Checked		658	35.3412		658	35.3412
2420 H-2	0	645	645	0	0	0	427	19.1	5	Checked
2420 H-3	0	631	631	0	0	0	427	19.1	5	Checked
2421 H-1	0	541	541	0	0	0	427	19.1	5	Checked		561.667	29.9388		561.667	29.9388
2421 H-2	0	548	548	0	0	0	427	19.1	5	Checked
2421 H-3	0	596	596	0	0	0	427	19.1	5	Checked
2422 H-1	0	236	236	0	0	0	427	19.1	5	Checked		238.333	15.6312		238.333	15.6312
2422 H-2	0	224	224	0	0	0	427	19.1	5	Checked
2422 H-3	0	255	255	0	0	0	427	19.1	5	Checked
2423 H-1	0	101	101	0	0	0	427	19.1	5	Checked		130.333	26.9506		130.333	26.9506
2423 H-2	0	136	136	0	0	0	427	19.1	5	Checked
2423 H-3	0	154	154	0	0	0	427	19.1	5	Checked
2641 H-1	0	687	687	0	0	0	427	19.1	5	Checked		682	14.1774		682	14.1774
2641 H-2	0	693	693	0	0	0	427	19.1	5	Checked
2641 H-3	0	666	666	0	0	0	427	19.1	5	Checked
2642 H-1	0	136	136	0	0	0	427	19.1	5	Checked		134	19.0788		134	19.0788
2642 H-2	0	152	152	0	0	0	427	19.1	5	Checked
2642 H-3	0	114	114	0	0	0	427	19.1	5	Checked
2643 H-1	0	701	701	0	0	0	427	19.1	5	Checked		753	45.0777		753	45.0777
2643 H-2	0	777	777	0	0	0	427	19.1	5	Checked
2643 H-3	0	781	781	0	0	0	427	19.1	5	Checked
2644 H-1	0	269	269	0	0	0	427	19.1	5	Checked		297.667	26.4071		297.667	26.4071
2644 H-2	0	303	303	0	0	0	427	19.1	5	Checked
2644 H-3	0	321	321	0	0	0	427	19.1	5	Checked
2647 H-1	0	691	691	0	0	0	427	19.1	5	Checked		717	32.909		717	32.909
2647 H-2	0	706	706	0	0	0	427	19.1	5	Checked
2647 H-3	0	754	754	0	0	0	427	19.1	5	Checked
2420 LG-1	0	987	987	0	0	0	427	19.1	5	Checked		1005	23.8118		1005	23.8118
2420 LG-2	0	996	996	0	0	0	427	19.1	5	Checked
2420 LG-3	0	1032	1032	0	0	0	427	19.1	5	Checked
2421 LG-1	0	981	981	0	0	0	427	19.1	5	Checked		1014	29.1033		1014	29.1033
2421 LG-2	0	1036	1036	0	0	0	427	19.1	5	Checked
2421 LG-3	0	1025	1025	0	0	0	427	19.1	5	Checked
2422 LG-1	0	236	236	0	0	0	427	19.1	5	Checked		264	26.6271		264	26.6271
2422 LG-2	0	289	289	0	0	0	427	19.1	5	Checked
2422 LG-3	0	267	267	0	0	0	427	19.1	5	Checked
2423 LG-1	0	221	221	0	0	0	427	19.1	5	Checked		201	17.7764		201	17.7764
2423 LG-2	0	195	195	0	0	0	427	19.1	5	Checked
2423 LG-3	0	187	187	0	0	0	427	19.1	5	Checked
2641 LG-1	0	1122	1122	0	0	0	427	19.1	5	Checked		1081.67	43.2474		1081.67	43.2474
2641 LG-2	0	1036	1036	0	0	0	427	19.1	5	Checked
2641 LG-3	0	1087	1087	0	0	0	427	19.1	5	Checked
2642 LG-1	0	239	239	0	0	0	427	19.1	5	Checked		260	24.5561		260	24.5561
2642 LG-2	0	287	287	0	0	0	427	19.1	5	Checked
2642 LG-3	0	254	254	0	0	0	427	19.1	5	Checked
2643 LG-1	0	1147	1147	0	0	0	427	19.1	5	Checked		1230.67	74.3124		1230.67	74.3124
2643 LG-2	0	1256	1256	0	0	0	427	19.1	5	Checked
2643 LG-3	0	1289	1289	0	0	0	427	19.1	5	Checked
2644 LG-1	0	354	354	0	0	0	427	19.1	5	Checked		351.333	19.1398		351.333	19.1398
2644 LG-2	0	331	331	0	0	0	427	19.1	5	Checked
2644 LG-3	0	369	369	0	0	0	427	19.1	5	Checked
2647 LG-1	0	1025	1025	0	0	0	427	19.1	5	Checked		1073	57		1073	57
2647 LG-2	0	1136	1136	0	0	0	427	19.1	5	Checked
2647 LG-3	0	1058	1058	0	0	0	427	19.1	5	Checked
2420 AC-1	0	894	894	0	0	0	427	19.1	5	Checked		878.667	17.8979		878.667	17.8979
2420 AC-2	0	883	883	0	0	0	427	19.1	5	Checked
2420 AC-3	0	859	859	0	0	0	427	19.1	5	Checked
2421 AC-1	0	769	769	0	0	0	427	19.1	5	Checked		784	13.7477		784	13.7477
2421 AC-2	0	787	787	0	0	0	427	19.1	5	Checked
2421 AC-3	0	796	796	0	0	0	427	19.1	5	Checked
2422 AC-1	0	258	258	0	0	0	427	19.1	5	Checked		258	11		258	11
2422 AC-2	0	269	269	0	0	0	427	19.1	5	Checked
2422 AC-3	0	247	247	0	0	0	427	19.1	5	Checked
2423 AC-1	0	256	256	0	0	0	427	19.1	5	Checked		244.667	19.6299		244.667	19.6299
2423 AC-2	0	222	222	0	0	0	427	19.1	5	Checked
2423 AC-3	0	256	256	0	0	0	427	19.1	5	Checked
2641 AC-1	0	854	854	0	0	0	427	19.1	5	Checked		855.333	13.0512		855.333	13.0512
2641 AC-2	0	869	869	0	0	0	427	19.1	5	Checked
2641 AC-3	0	843	843	0	0	0	427	19.1	5	Checked
2642 AC-1	0	236	236	0	0	0	427	19.1	5	Checked		216.333	17.6163		216.333	17.6163
2642 AC-2	0	211	211	0	0	0	427	19.1	5	Checked
2642 AC-3	0	202	202	0	0	0	427	19.1	5	Checked
2643 AC-1	0	893	893	0	0	0	427	19.1	5	Checked		851.667	43.6616		851.667	43.6616
2643 AC-2	0	856	856	0	0	0	427	19.1	5	Checked
2643 AC-3	0	806	806	0	0	0	427	19.1	5	Checked
2644 AC-1	0	236	236	0	0	0	427	19.1	5	Checked		249.333	34.9619		249.333	34.9619
2644 AC-2	0	289	289	0	0	0	427	19.1	5	Checked
2644 AC-3	0	223	223	0	0	0	427	19.1	5	Checked
2647 AC-1	0	908	908	0	0	0	427	19.1	5	Checked		865.667	44.0946		865.667	44.0946
2647 AC-2	0	869	869	0	0	0	427	19.1	5	Checked
2647 AC-3	0	820	820	0	0	0	427	19.1	5	Checked
Name	Background count	White count	White adjusted	Blue count	Blue adjusted	Percent ignored	Region Radius Pixels	Detection Sensitivity	Averaging Width	Plaque	Comments	AVG	SEM		AVG	SEM
2420 N-1	0	154	154	0	0	0	426	19.1	5	Checked		159	22.9129		159	22.9129
2420 N-2	0	184	184	0	0	0	426	19.1	5	Checked
2420 N-3	0	139	139	0	0	0	426	19.1	5	Checked
2422 N-1	0	174	174	0	0	0	426	19.1	5	Checked		162.667	12.6623		162.667	12.6623
2422 N-2	0	149	149	0	0	0	426	19.1	5	Checked
2422 N-3	0	165	165	0	0	0	426	19.1	5	Checked
2716 N-1	0	135	135	0	0	0	426	19.1	5	Checked		138.333	5.7735		138.333	5.7735
2716 N-2	0	145	145	0	0	0	426	19.1	5	Checked
2716 N-3	0	135	135	0	0	0	426	19.1	5	Checked
2717 N-1	0	138	138	0	0	0	426	19.1	5	Checked		145	9.64365		145	9.64365
2717 N-2	0	141	141	0	0	0	426	19.1	5	Checked
2717 N-3	0	156	156	0	0	0	426	19.1	5	Checked
2420 H-1	0	701	701	0	0	0	426	19.1	5	Checked		703.667	7.37111		703.667	7.37111
2420 H-2	0	698	698	0	0	0	426	19.1	5	Checked
2420 H-3	0	712	712	0	0	0	426	19.1	5	Checked
2422 H-1	0	256	256	0	0	0	426	19.1	5	Checked		244	10.8167		244	10.8167
2422 H-2	0	241	241	0	0	0	426	19.1	5	Checked
2422 H-3	0	235	235	0	0	0	426	19.1	5	Checked
2716 H-1	0	765	765	0	0	0	426	19.1	5	Checked		737.667	23.6925		737.667	23.6925
2716 H-2	0	723	723	0	0	0	426	19.1	5	Checked
2716 H-3	0	725	725	0	0	0	426	19.1	5	Checked
2717 H-1	0	321	321	0	0	0	426	19.1	5	Checked		321.667	13.0128		321.667	13.0128
2717 H-2	0	309	309	0	0	0	426	19.1	5	Checked
2717 H-3	0	335	335	0	0	0	426	19.1	5	Checked
2420 LG-1	0	1025	1025	0	0	0	426	19.1	5	Checked		1079.33	60.7975		1079.33	60.7975
2420 LG-2	0	1145	1145	0	0	0	426	19.1	5	Checked
2420 LG-3	0	1068	1068	0	0	0	426	19.1	5	Checked
2422 LG-1	0	269	269	0	0	0	426	19.1	5	Checked		295	22.6053		295	22.6053
2422 LG-2	0	310	310	0	0	0	426	19.1	5	Checked
2422 LG-3	0	306	306	0	0	0	426	19.1	5	Checked
2716 LG-1	0	1045	1045	0	0	0	426	19.1	5	Checked		1035.33	33.5609		1035.33	33.5609
2716 LG-2	0	1063	1063	0	0	0	426	19.1	5	Checked
2716 LG-3	0	998	998	0	0	0	426	19.1	5	Checked
2717 LG-1	0	330	330	0	0	0	426	19.1	5	Checked		319.333	9.45163		319.333	9.45163
2717 LG-2	0	312	312	0	0	0	426	19.1	5	Checked
2717 LG-3	0	316	316	0	0	0	426	19.1	5	Checked
2420 AC-1	0	998	998	0	0	0	426	19.1	5	Checked		959.333	43.6501		959.333	43.6501
2420 AC-2	0	968	968	0	0	0	426	19.1	5	Checked
2420 AC-3	0	912	912	0	0	0	426	19.1	5	Checked
2422 AC-1	0	269	269	0	0	0	426	19.1	5	Checked		257.333	12.0139		257.333	12.0139
2422 AC-2	0	245	245	0	0	0	426	19.1	5	Checked
2422 AC-3	0	258	258	0	0	0	426	19.1	5	Checked
2716 AC-1	0	1025	1025	0	0	0	426	19.1	5	Checked		1047	22		1047	22
2716 AC-2	0	1069	1069	0	0	0	426	19.1	5	Checked
2716 AC-3	0	1047	1047	0	0	0	426	19.1	5	Checked
2717 AC-1	0	408	408	0	0	0	426	19.1	5	Checked		388	19.5192		388	19.5192
2717 AC-2	0	387	387	0	0	0	426	19.1	5	Checked
2717 AC-3	0	369	369	0	0	0	426	19.1	5	Checked
WT MUT HIF-2a knockdown/rescue constructs
2420 Ctrl shRNA
2422 HIF-2a shRNA
2716 K3 resist HIF-2a/HIF-2a shRNA
2717 R3 resist HIF-2a/HIF-2a shRNA
WT MUT HIF-2a knockdown/rescue
MEAN	Construct	N	Hyp	LG	Acetate
	2420	159	703.667	1079.33	959.333
	2422	162.667	244	295	257.333
	2716	138.333	737.667	1035.33	1047
	2717	145	321.667	319.333	388
SEM	Construct	N	Hyp	LG	Acetate
	2420	22.9129	7.37111	60.7975	43.6501
	2422	12.6623	10.8167	22.6053	12.0139
	2716	5.7735	23.6925	33.5609	22
	2717	9.64365	13.0128	9.45163	19.5192
WT MUT Acss2 knockdown/rescue constructs
2420 Ctrl shRNA
2423 Acss2 shRNA
2643 WT Resist Acss2/Acss2 shRNA
2644 ED Resist Acss2/Acss2 shRNA
WT MUT Acss2 knockdown/rescue
MEAN	Construct	N	Hyp	LG	Acetate
	2420	133.667	658	1005	878.667
	2423	122	130.333	201	244.667
	2643	144.667	753	1230.67	851.667
	2644	136.667	297.667	351.333	249.333
SEM	SEM	N	Hyp	LG	Acetate
	2420	12.0554	35.3412	23.8118	17.8979
	2423	10.5357	26.9506	17.7764	19.6299
	2643	21.0317	45.0777	74.3124	43.6616
	2644	27.0986	26.4071	19.1398	34.9619

## Sheet: 8A_KD resc_ColForm_HT29
Name	Background count	White count	White adjusted	Blue count	Blue adjusted	Percent ignored	Region Radius Pixels	Detection Sensitivity	Averaging Width	Plaque	Comments	AVG	SEM		AVG	SEM
2420 N-1	0	314	314	0	0	0	426	19.1	5	Checked		337.333	25.7747		337.333	25.7747
2420 N-2	0	365	365	0	0	0	426	19.1	5	Checked
2420 N-3	0	333	333	0	0	0	426	19.1	5	Checked
2421 N-1	0	325	325	0	0	0	426	19.1	5	Checked		340.667	21.362		340.667	21.362
2421 N-2	0	365	365	0	0	0	426	19.1	5	Checked
2421 N-3	0	332	332	0	0	0	426	19.1	5	Checked
2422 N-1	0	301	301	0	0	0	426	19.1	5	Checked		320.667	17.8979		320.667	17.8979
2422 N-2	0	336	336	0	0	0	426	19.1	5	Checked
2422 N-3	0	325	325	0	0	0	426	19.1	5	Checked
2423 N-1	0	341	341	0	0	0	426	19.1	5	Checked		348	8.18535		348	8.18535
2423 N-2	0	346	346	0	0	0	426	19.1	5	Checked
2423 N-3	0	357	357	0	0	0	426	19.1	5	Checked
2641 N-1	0	314	314	0	0	0	426	19.1	5	Checked		341.333	24.0069		341.333	24.0069
2641 N-2	0	351	351	0	0	0	426	19.1	5	Checked
2641 N-3	0	359	359	0	0	0	426	19.1	5	Checked
2642 N-1	0	341	341	0	0	0	426	19.1	5	Checked		353	12.53		353	12.53
2642 N-2	0	366	366	0	0	0	426	19.1	5	Checked
2642 N-3	0	352	352	0	0	0	426	19.1	5	Checked
2643 N-1	0	343	343	0	0	0	426	19.1	5	Checked		353.333	9.29157		353.333	9.29157
2643 N-2	0	356	356	0	0	0	426	19.1	5	Checked
2643 N-3	0	361	361	0	0	0	426	19.1	5	Checked
2644 N-1	0	358	358	0	0	0	426	19.1	5	Checked		349	21		349	21
2644 N-2	0	325	325	0	0	0	426	19.1	5	Checked
2644 N-3	0	364	364	0	0	0	426	19.1	5	Checked
2647 N-1	0	321	321	0	0	0	426	19.1	5	Checked		339.333	15.885		339.333	15.885
2647 N-2	0	348	348	0	0	0	426	19.1	5	Checked
2647 N-3	0	349	349	0	0	0	426	19.1	5	Checked
2420 H-1	0	2036	2036	0	0	0	426	19.1	5	Checked		2132.33	89.9018		2132.33	89.9018
2420 H-2	0	2147	2147	0	0	0	426	19.1	5	Checked
2420 H-3	0	2214	2214	0	0	0	426	19.1	5	Checked
2421 H-1	0	1023	1023	0	0	0	426	19.1	5	Checked		1214	171.292		1214	171.292
2421 H-2	0	1354	1354	0	0	0	426	19.1	5	Checked
2421 H-3	0	1265	1265	0	0	0	426	19.1	5	Checked
2422 H-1	0	541	541	0	0	0	426	19.1	5	Checked		543.667	10.2632		543.667	10.2632
2422 H-2	0	555	555	0	0	0	426	19.1	5	Checked
2422 H-3	0	535	535	0	0	0	426	19.1	5	Checked
2423 H-1	0	489	489	0	0	0	426	19.1	5	Checked		463	23.3024		463	23.3024
2423 H-2	0	456	456	0	0	0	426	19.1	5	Checked
2423 H-3	0	444	444	0	0	0	426	19.1	5	Checked
2641 H-1	0	2312	2312	0	0	0	426	19.1	5	Checked		2200	97.3242		2200	97.3242
2641 H-2	0	2152	2152	0	0	0	426	19.1	5	Checked
2641 H-3	0	2136	2136	0	0	0	426	19.1	5	Checked
2642 H-1	0	489	489	0	0	0	426	19.1	5	Checked		452	33.7194		452	33.7194
2642 H-2	0	444	444	0	0	0	426	19.1	5	Checked
2642 H-3	0	423	423	0	0	0	426	19.1	5	Checked
2643 H-1	0	2036	2036	0	0	0	426	19.1	5	Checked		2042	44.3058		2042	44.3058
2643 H-2	0	2089	2089	0	0	0	426	19.1	5	Checked
2643 H-3	0	2001	2001	0	0	0	426	19.1	5	Checked
2644 H-1	0	502	502	0	0	0	426	19.1	5	Checked		486.667	16.6233		486.667	16.6233
2644 H-2	0	489	489	0	0	0	426	19.1	5	Checked
2644 H-3	0	469	469	0	0	0	426	19.1	5	Checked
2647 H-1	0	1936	1936	0	0	0	426	19.1	5	Checked		2182	218.605		2182	218.605
2647 H-2	0	2256	2256	0	0	0	426	19.1	5	Checked
2647 H-3	0	2354	2354	0	0	0	426	19.1	5	Checked
2420 LG-1	0	2056	2056	0	0	0	426	19.1	5	Checked		2207.67	222.424		2207.67	222.424
2420 LG-2	0	2104	2104	0	0	0	426	19.1	5	Checked
2420 LG-3	0	2463	2463	0	0	0	426	19.1	5	Checked
2421 LG-1	0	2314	2314	0	0	0	426	19.1	5	Checked		2299	78.5812		2299	78.5812
2421 LG-2	0	2369	2369	0	0	0	426	19.1	5	Checked
2421 LG-3	0	2214	2214	0	0	0	426	19.1	5	Checked
2422 LG-1	0	569	569	0	0	0	426	19.1	5	Checked		570.333	16.0416		570.333	16.0416
2422 LG-2	0	587	587	0	0	0	426	19.1	5	Checked
2422 LG-3	0	555	555	0	0	0	426	19.1	5	Checked
2423 LG-1	0	503	503	0	0	0	426	19.1	5	Checked		506.667	5.50757		506.667	5.50757
2423 LG-2	0	504	504	0	0	0	426	19.1	5	Checked
2423 LG-3	0	513	513	0	0	0	426	19.1	5	Checked
2641 LG-1	0	2365	2365	0	0	0	426	19.1	5	Checked		2254	110.014		2254	110.014
2641 LG-2	0	2145	2145	0	0	0	426	19.1	5	Checked
2641 LG-3	0	2252	2252	0	0	0	426	19.1	5	Checked
2642 LG-1	0	530	530	0	0	0	426	19.1	5	Checked		510	17.4356		510	17.4356
2642 LG-2	0	502	502	0	0	0	426	19.1	5	Checked
2642 LG-3	0	498	498	0	0	0	426	19.1	5	Checked
2643 LG-1	0	2235	2235	0	0	0	426	19.1	5	Checked		2154	83.0723		2154	83.0723
2643 LG-2	0	2158	2158	0	0	0	426	19.1	5	Checked
2643 LG-3	0	2069	2069	0	0	0	426	19.1	5	Checked
2644 LG-1	0	506	506	0	0	0	426	19.1	5	Checked		524	24.5764		524	24.5764
2644 LG-2	0	552	552	0	0	0	426	19.1	5	Checked
2644 LG-3	0	514	514	0	0	0	426	19.1	5	Checked
2647 LG-1	0	2058	2058	0	0	0	426	19.1	5	Checked		2075.67	53.7246		2075.67	53.7246
2647 LG-2	0	2136	2136	0	0	0	426	19.1	5	Checked
2647 LG-3	0	2033	2033	0	0	0	426	19.1	5	Checked
2420 AC-1	0	1698	1698	0	0	0	426	19.1	5	Checked		1591.33	100.664		1591.33	100.664
2420 AC-2	0	1578	1578	0	0	0	426	19.1	5	Checked
2420 AC-3	0	1498	1498	0	0	0	426	19.1	5	Checked
2421 AC-1	0	1894	1894	0	0	0	426	19.1	5	Checked		1978.67	80.8229		1978.67	80.8229
2421 AC-2	0	1987	1987	0	0	0	426	19.1	5	Checked
2421 AC-3	0	2055	2055	0	0	0	426	19.1	5	Checked
2422 AC-1	0	589	589	0	0	0	426	19.1	5	Checked		551	34.1174		551	34.1174
2422 AC-2	0	523	523	0	0	0	426	19.1	5	Checked
2422 AC-3	0	541	541	0	0	0	426	19.1	5	Checked
2423 AC-1	0	489	489	0	0	0	426	19.1	5	Checked		463	23.3024		463	23.3024
2423 AC-2	0	444	444	0	0	0	426	19.1	5	Checked
2423 AC-3	0	456	456	0	0	0	426	19.1	5	Checked
2641 AC-1	0	2002	2002	0	0	0	426	19.1	5	Checked		1926.33	119.14		1926.33	119.14
2641 AC-2	0	1988	1988	0	0	0	426	19.1	5	Checked
2641 AC-3	0	1789	1789	0	0	0	426	19.1	5	Checked
2642 AC-1	0	506	506	0	0	0	426	19.1	5	Checked		534	25.2389		534	25.2389
2642 AC-2	0	555	555	0	0	0	426	19.1	5	Checked
2642 AC-3	0	541	541	0	0	0	426	19.1	5	Checked
2643 AC-1	0	1898	1898	0	0	0	426	19.1	5	Checked		1944	39.8497		1944	39.8497
2643 AC-2	0	1968	1968	0	0	0	426	19.1	5	Checked
2643 AC-3	0	1966	1966	0	0	0	426	19.1	5	Checked
2644 AC-1	0	489	489	0	0	0	426	19.1	5	Checked		478	27.2213		478	27.2213
2644 AC-2	0	447	447	0	0	0	426	19.1	5	Checked
2644 AC-3	0	498	498	0	0	0	426	19.1	5	Checked
2647 AC-1	0	2013	2013	0	0	0	426	19.1	5	Checked		2027	37.0405		2027	37.0405
2647 AC-2	0	2069	2069	0	0	0	426	19.1	5	Checked
2647 AC-3	0	1999	1999	0	0	0	426	19.1	5	Checked
Name	Background count	White count	White adjusted	Blue count	Blue adjusted	Percent ignored	Region Radius Pixels	Detection Sensitivity	Averaging Width	Plaque	Comments	AVG	SEM		AVG	SEM
2420 N-1	0	331	331	0	0	0	426	19.1	5	Checked		341.333	10.504		341.333	10.504
2420 N-2	0	352	352	0	0	0	426	19.1	5	Checked
2420 N-3	0	341	341	0	0	0	426	19.1	5	Checked
2422 N-1	0	365	365	0	0	0	426	19.1	5	Checked		348.667	15.1767		348.667	15.1767
2422 N-2	0	335	335	0	0	0	426	19.1	5	Checked
2422 N-3	0	346	346	0	0	0	426	19.1	5	Checked
2716 N-1	0	328	328	0	0	0	426	19.1	5	Checked		329.667	14.5717		329.667	14.5717
2716 N-2	0	316	316	0	0	0	426	19.1	5	Checked
2716 N-3	0	345	345	0	0	0	426	19.1	5	Checked
2717 N-1	0	361	361	0	0	0	426	19.1	5	Checked		345.333	14.2945		345.333	14.2945
2717 N-2	0	342	342	0	0	0	426	19.1	5	Checked
2717 N-3	0	333	333	0	0	0	426	19.1	5	Checked
2420 H-1	0	2036	2036	0	0	0	426	19.1	5	Checked		2078.33	51.0327		2078.33	51.0327
2420 H-2	0	2135	2135	0	0	0	426	19.1	5	Checked
2420 H-3	0	2064	2064	0	0	0	426	19.1	5	Checked
2422 H-1	0	532	532	0	0	0	426	19.1	5	Checked		536.333	5.1316		536.333	5.1316
2422 H-2	0	542	542	0	0	0	426	19.1	5	Checked
2422 H-3	0	535	535	0	0	0	426	19.1	5	Checked
2716 H-1	0	2014	2014	0	0	0	426	19.1	5	Checked		2043.33	53.426		2043.33	53.426
2716 H-2	0	2011	2011	0	0	0	426	19.1	5	Checked
2716 H-3	0	2105	2105	0	0	0	426	19.1	5	Checked
2717 H-1	0	658	658	0	0	0	426	19.1	5	Checked		684.667	24.4404		684.667	24.4404
2717 H-2	0	690	690	0	0	0	426	19.1	5	Checked
2717 H-3	0	706	706	0	0	0	426	19.1	5	Checked
2420 LG-1	0	1998	1998	0	0	0	426	19.1	5	Checked		2044.67	51.5493		2044.67	51.5493
2420 LG-2	0	2036	2036	0	0	0	426	19.1	5	Checked
2420 LG-3	0	2100	2100	0	0	0	426	19.1	5	Checked
2422 LG-1	0	511	511	0	0	0	426	19.1	5	Checked		520	13.8924		520	13.8924
2422 LG-2	0	536	536	0	0	0	426	19.1	5	Checked
2422 LG-3	0	513	513	0	0	0	426	19.1	5	Checked
2716 LG-1	0	1936	1936	0	0	0	426	19.1	5	Checked		2018	73.7767		2018	73.7767
2716 LG-2	0	2039	2039	0	0	0	426	19.1	5	Checked
2716 LG-3	0	2079	2079	0	0	0	426	19.1	5	Checked
2717 LG-1	0	701	701	0	0	0	426	19.1	5	Checked		710	7.93725		710	7.93725
2717 LG-2	0	713	713	0	0	0	426	19.1	5	Checked
2717 LG-3	0	716	716	0	0	0	426	19.1	5	Checked
2420 AC-1	0	1896	1896	0	0	0	426	19.1	5	Checked		1960.33	56.359		1960.33	56.359
2420 AC-2	0	1984	1984	0	0	0	426	19.1	5	Checked
2420 AC-3	0	2001	2001	0	0	0	426	19.1	5	Checked
2422 AC-1	0	523	523	0	0	0	426	19.1	5	Checked		535.333	29.5014		535.333	29.5014
2422 AC-2	0	514	514	0	0	0	426	19.1	5	Checked
2422 AC-3	0	569	569	0	0	0	426	19.1	5	Checked
2716 AC-1	0	2141	2141	0	0	0	426	19.1	5	Checked		2103.33	69.6156		2103.33	69.6156
2716 AC-2	0	2023	2023	0	0	0	426	19.1	5	Checked
2716 AC-3	0	2146	2146	0	0	0	426	19.1	5	Checked
2717 AC-1	0	701	701	0	0	0	426	19.1	5	Checked		699	14.1067		699	14.1067
2717 AC-2	0	712	712	0	0	0	426	19.1	5	Checked
2717 AC-3	0	684	684	0	0	0	426	19.1	5	Checked
WT MUT HIF-2a knockdown/rescue constructs
2420 Ctrl shRNA
2422 HIF-2a shRNA
2716 K3 resist HIF-2a/HIF-2a shRNA
2717 R3 resist HIF-2a/HIF-2a shRNA
WT MUT HIF-2a knockdown/rescue
MEAN	Construct	N	Hyp	LG	Acetate
	2420	341.333	2078.33	2044.67	1960.33
	2422	348.667	536.333	520	535.333
	2716	329.667	2043.33	2018	2103.33
	2717	345.333	684.667	710	699
SEM	Construct	N	Hyp	LG	Acetate
	2420	10.504	51.0327	51.5493	56.359
	2422	15.1767	5.1316	13.8924	29.5014
	2716	14.5717	53.426	73.7767	69.6156
	2717	14.2945	24.4404	7.93725	14.1067
WT MUT Acss2 knockdown/rescue constructs
2420 Ctrl shRNA
2423 Acss2 shRNA
2643 WT Resist Acss2/Acss2 shRNA
2644 ED Resist Acss2/Acss2 shRNA
WT MUT Acss2 knockdown/rescue
MEAN	Construct	N	H	LG	Acetate
	2420	337.333	2132.33	2207.67	1591.33
	2423	348	463	506.667	463
	2643	353.333	2042	2154	1944
	2644	349	486.667	524	478
SEM	SEM	N	H	LG	Acetate
	2420	25.7747	89.9018	222.424	100.664
	2423	8.18535	23.3024	5.50757	23.3024
	2643	9.29157	44.3058	83.0723	39.8497
	2644	21	16.6233	24.5764	27.2213

## Sheet: 7B,8B_KD resc_Migr_HCT116 HT29
Migration
HCT116	Normoxia	Construct	AVG	STD		Normoxia	Construct	AVG	STD		Normoxia	Construct	AVG	STD
		2420	0.2285	0.0571045			2420	0.560033	0.00565361		Migration	2420	0.2285	0.0571045
		2421	0.250133	0.0040464			2421	0.5627	0.00471275			2421	0.250133	0.0040464
		2422	0.251467	0.00550757			2422	0.570567	0.0234481			2422	0.251467	0.00550757
		2423	0.252633	0.00546382			2423	0.5444	0.010686			2423	0.252633	0.00546382
		2643	0.276967	0.0268368			2643	0.561033	0.0223308			2643	0.276967	0.0268368
		2644	0.236	0.0395971			2644	0.566433	0.0307337			2644	0.236	0.0395971
		2716	0.2672	0.00372693			2716	0.551367	0.019845			2716	0.2672	0.00372693
		2717	0.269167	0.0044658			2717	0.529467	0.00450814			2717	0.269167	0.0044658
	Hypoxia	Construct	AVG	STD		Low Glucose	Construct	AVG	STD		Acetate	Construct	AVG	STD
		2420	1.21603	0.156149			2420	1.24413	0.0630283			2420	1.31043	0.35103
		2421	0.7169	0.0095			2421	1.2237	0.0119616			2421	1.47503	0.00637207
		2422	0.3519	0.0408694			2422	0.3806	0.0973893			2422	0.2978	0.00621932
		2423	0.320233	0.00277909			2423	0.322833	0.00773714			2423	0.284033	0.00109697
		2643	1.38607	0.0168361			2643	1.20183	0.0222554			2643	1.03787	0.00690604
		2644	0.309967	0.00448813			2644	0.329733	0.00410528			2644	0.488033	0.0281219
		2716	1.56823	0.0473799			2716	1.20807	0.0242385			2716	1.4088	0.00163707
		2717	0.317133	0.00205994			2717	0.325467	0.00852897			2717	0.280267	0.0116109
Migration
HT29	Normoxia	Construct	AVG	STD		Normoxia	Construct	AVG	STD		Normoxia	Construct	AVG	STD
		2420	0.410033	0.0125085			2420	0.5153	0.0116632			2420	0.410033	0.0125085
		2421	0.3977	0.00644438			2421	0.5174	0.00230651			2421	0.3977	0.00644438
		2422	0.398067	0.0366429			2422	0.515067	0.0217716			2422	0.398067	0.0366429
		2423	0.434767	0.0130512			2423	0.544833	0.0129466			2423	0.434767	0.0130512
		2643	0.4469	0.00615873			2643	0.557433	0.00206478			2643	0.4469	0.00615873
		2644	0.4249	0.00798686			2644	0.5349	0.0017			2644	0.4249	0.00798686
		2716	0.4221	0.00588897			2716	0.5447	0.00858604			2716	0.4221	0.00588897
		2717	0.424533	0.00876147			2717	0.544633	0.0160179			2717	0.424533	0.00876147
	Hypoxia	Construct	AVG	STD		Low Glucose	Construct	AVG	STD		Acetate	Construct	AVG	STD
		2420	1.4476	0.0168651			2420	1.44417	0.0166656			2420	1.0111	0.0127071
		2421	0.712167	0.0116144			2421	1.30243	0.11876			2421	1.41397	0.0276301
		2422	0.313567	0.00234379			2422	0.3122	0.0027			2422	0.2837	0.0211064
		2423	0.326867	0.00460145			2423	0.314233	0.00148436			2423	0.2591	0.0132367
		2643	1.45247	0.00634455			2643	1.20903	0.0200076			2643	1.05953	0.0341506
		2644	0.311767	0.00785005			2644	0.313767	0.0067471			2644	0.3402	0.121184
		2716	1.5669	0.0459464			2716	1.21167	0.00263502			2716	1.2322	0.0338749
		2717	0.307333	0.0177162			2717	0.295167	0.0167936			2717	0.267467	0.00209841
WT MUT HIF-2a knockdown/rescue constructs							WT MUT Acss2 knockdown/rescue constructs
2420 Ctrl shRNA							2420 Ctrl shRNA
2422 HIF-2a shRNA							2423 Acss2 shRNA
2716 K3 resist HIF-2a/HIF-2a shRNA							2643 WT Resist Acss2/Acss2 shRNA
2717 R3 resist HIF-2a/HIF-2a shRNA							2644 ED Resist Acss2/Acss2 shRNA
HCT116							HCT116
Migration	WT MUT HIF-2a knockdown/rescue						Migration	WT MUT Acss2 knockdown/rescue
AVG	Construct	2420	2422	2716	2717		AVG	Construct	2420	2423	2643	2644
	N 4hr	0.2285	0.251467	0.2672	0.269167			N 4hr	0.2285	0.252633	0.276967	0.236
	Hyp 4hr	1.21603	0.3519	1.56823	0.317133			Hyp 4hr	1.21603	0.320233	1.38607	0.309967
	LG 24hr	1.24413	0.3806	1.20807	0.325467			LG 24hr	1.24413	0.322833	1.20183	0.329733
	Acetate 4hr	1.31043	0.2978	1.4088	0.280267			Acetate 4hr	1.31043	0.284033	1.03787	0.488033
STD	Construct	2420	2422	2716	2717		STD	Construct	2420	2423	2643	2644
	N 4hr	0.0571045	0.00550757	0.00372693	0.0044658			N 4hr	0.0571045	0.00546382	0.0268368	0.0395971
	Hyp 4hr	0.156149	0.0408694	0.0473799	0.00205994			Hyp 4hr	0.156149	0.00277909	0.0168361	0.00448813
	LG 24hr	0.0630283	0.0973893	0.0242385	0.00852897			LG 24hr	0.0630283	0.00773714	0.0222554	0.00410528
	Acetate 4hr	0.35103	0.00621932	0.00163707	0.0116109			Acetate 4hr	0.35103	0.00109697	0.00690604	0.0281219
WT MUT HIF-2a knockdown/rescue constructs							WT MUT Acss2 knockdown/rescue constructs
2420 Ctrl shRNA							2420 Ctrl shRNA
2422 HIF-2a shRNA							2423 Acss2 shRNA
2716 K3 resist HIF-2a/HIF-2a shRNA							2643 WT Resist Acss2/Acss2 shRNA
2717 R3 resist HIF-2a/HIF-2a shRNA							2644 ED Resist Acss2/Acss2 shRNA
HT29
Migration	WT MUT HIF-2a knockdown/rescue						Migration	WT MUT Acss2 knockdown/rescue
AVG	Construct	2420	2422	2716	2717		AVG	Construct	2420	2423	2643	2644
	N 4hr	0.410033	0.398067	0.4221	0.424533			N 4hr	0.410033	0.434767	0.4469	0.4249
	Hyp 4hr	1.4476	0.313567	1.5669	0.307333			Hyp 4hr	1.4476	0.326867	1.45247	0.311767
	LG 24hr	1.44417	0.3122	1.21167	0.295167			LG 24hr	1.44417	0.314233	1.20903	0.313767
	Acetate 4hr	1.0111	0.2837	1.2322	0.267467			Acetate 4hr	1.0111	0.2591	1.05953	0.3402
STD	Construct	2420	2422	2716	2717		STD	Construct	2420	2423	2643	2644
	N 4hr	0.0125085	0.0366429	0.00588897	0.00876147			N 4hr	0.0125085	0.0130512	0.00615873	0.00798686
	Hyp 4hr	0.0168651	0.00234379	0.0459464	0.0177162			Hyp 4hr	0.0168651	0.00460145	0.00634455	0.00785005
	LG 24hr	0.0166656	0.0027	0.00263502	0.0167936			LG 24hr	0.0166656	0.00148436	0.0200076	0.0067471
	Acetate 4hr	0.0127071	0.0211064	0.0338749	0.00209841			Acetate 4hr	0.0127071	0.0132367	0.0341506	0.121184

## Sheet: 7C,8C_KD resc_Inva_HCT116 HT29
Invasion
HCT116	Normoxia	Construct	AVG	STD		Normoxia	Construct	AVG	STD		Normoxia	Construct	AVG	STD
		2420	0.141733	0.00046188			2420	0.2358	0.00325115			2420	0.141733	0.00046188
		2421	0.140167	0.00902792			2421	0.2374	0.00337194			2421	0.140167	0.00902792
		2422	0.145533	0.0061825			2422	0.2424	0.00866256			2422	0.145533	0.0061825
		2423	0.139833	0.00241109			2423	0.237067	0.00885569			2423	0.139833	0.00241109
		2643	0.140667	0.0032532			2643	0.240767	0.00439242			2643	0.140667	0.0032532
		2644	0.1418	0.0019			2644	0.236867	0.00619785			2644	0.1418	0.0019
		2716	0.142033	0.000986577			2716	0.2348	0.0007			2716	0.142033	0.000986577
		2717	0.1392	0.00240208			2717	0.233833	0.00727622			2717	0.1392	0.00240208
	Hypoxia	Construct	AVG	STD		Low Glucose	Construct	AVG	STD		Acetate	Construct	AVG	STD
		2420	0.304067	0.0219919			2420	0.441167	0.0428432			2420	0.3042	0.0503759
		2421	0.1957	0.0031225			2421	0.419333	0.0116779			2421	0.289833	0.00289885
		2422	0.104867	0.00507379			2422	0.172767	0.00355715			2422	0.138167	0.000896289
		2423	0.1011	0.00215174			2423	0.161733	0.00983988			2423	0.134167	0.00435469
		2643	0.3228	0.00353836			2643	0.440867	0.0291481			2643	0.3165	0.00635059
		2644	0.1042	0.0004			2644	0.174567	0.00410406			2644	0.160767	0.00419325
		2716	0.3458	0.0252553			2716	0.4797	0.00745453			2716	0.2784	0.00396106
		2717	0.101133	0.00260256			2717	0.154433	0.0160936			2717	0.133333	0.00245017
Invasion
HT29	Normoxia	Construct	AVG	STD		Normoxia	Construct	AVG	STD		Normoxia	Construct	AVG	STD
		2420	0.140433	0.00145029			2420	0.2402	0.00545619			2420	0.140433	0.00145029
		2421	0.144867	0.0137275			2421	0.239	0.00283549			2421	0.144867	0.0137275
		2422	0.148933	0.0160238			2422	0.237233	0.00310054			2422	0.148933	0.0160238
		2423	0.1418	0.00269629			2423	0.2338	0.00336006			2423	0.1418	0.00269629
		2643	0.156167	0.00279344			2643	0.211433	0.0295002			2643	0.156167	0.00279344
		2644	0.158467	0.00362951			2644	0.2324	0.00226053			2644	0.158467	0.00362951
		2716	0.159233	0.00617846			2716	0.228733	0.00769567			2716	0.159233	0.00617846
		2717	0.168567	0.0272471			2717	0.2232	0.0051643			2717	0.168567	0.0272471
	Hypoxia	Construct	AVG	STD		Low Glucose	Construct	AVG	STD		Acetate	Construct	AVG	STD
		2420	0.307167	0.0164257			2420	0.4634	0.0200502			2420	0.283967	0.00211266
		2421	0.186733	0.00194251			2421	0.409233	0.00125033			2421	0.2794	0.00147986
		2422	0.1216	0.0068942			2422	0.1815	0.0135974			2422	0.143933	0.00578302
		2423	0.120433	0.00720023			2423	0.158367	0.0187073			2423	0.127567	0.00556447
		2643	0.3214	0.00711407			2643	0.405333	0.00591636			2643	0.299	0.0210373
		2644	0.0971667	0.00459384			2644	0.169767	0.00673375			2644	0.155567	0.00495715
		2716	0.322733	0.00498932			2716	0.4133	0.0128748			2716	0.309967	0.00368284
		2717	0.0952667	0.00299555			2717	0.137167	0.0194716			2717	0.1172	0.010547
WT MUT HIF-2a knockdown/rescue constructs							WT MUT Acss2 knockdown/rescue constructs
2420 Ctrl shRNA							2420 Ctrl shRNA
2422 HIF-2a shRNA							2423 Acss2 shRNA
2716 K3 resist HIF-2a/HIF-2a shRNA							2643 WT Resist Acss2/Acss2 shRNA
2717 R3 resist HIF-2a/HIF-2a shRNA							2644 ED Resist Acss2/Acss2 shRNA
HCT116
Invasion	WT MUT HIF-2a knockdown/rescue						Invasion	WT MUT Acss2 knockdown/rescue
AVG	Construct	2420	2422	2716	2717		AVG	Construct	2420	2423	2643	2644
	N 4hr	0.141733	0.145533	0.142033	0.1392			N 4hr	0.141733	0.139833	0.140667	0.1418
	Hyp 4hr	0.304067	0.104867	0.3458	0.101133			Hyp 4hr	0.304067	0.1011	0.3228	0.1042
	LG 24hr	0.441167	0.172767	0.4797	0.154433			LG 24hr	0.441167	0.161733	0.440867	0.174567
	Acetate 4hr	0.3042	0.138167	0.2784	0.133333			Acetate 4hr	0.3042	0.134167	0.3165	0.160767
STD	Construct	2420	2422	2716	2717		STD	Construct	2420	2423	2643	2644
	N 4hr	0.00046188	0.0061825	0.000986577	0.00240208			N 4hr	0.00046188	0.00241109	0.0032532	0.0019
	Hyp 4hr	0.0219919	0.00507379	0.0252553	0.00260256			Hyp 4hr	0.0219919	0.00215174	0.00353836	0.0004
	LG 24hr	0.0428432	0.00355715	0.00745453	0.0160936			LG 24hr	0.0428432	0.00983988	0.0291481	0.00410406
	Acetate 4hr	0.0503759	0.000896289	0.00396106	0.00245017			Acetate 4hr	0.0503759	0.00435469	0.00635059	0.00419325
HT29
Invasion	WT MUT HIF-2a knockdown/rescue						Invasion	WT MUT Acss2 knockdown/rescue
AVG	Construct	2420	2422	2716	2717		AVG	Construct	2420	2423	2643	2644
	N 4hr	0.140433	0.148933	0.159233	0.168567			N 4hr	0.140433	0.1418	0.156167	0.158467
	Hyp 4hr	0.307167	0.1216	0.322733	0.0952667			Hyp 4hr	0.307167	0.120433	0.3214	0.0971667
	LG 24hr	0.4634	0.1815	0.4133	0.137167			LG 24hr	0.4634	0.158367	0.405333	0.169767
	Acetate 4hr	0.283967	0.143933	0.309967	0.1172			Acetate 4hr	0.283967	0.127567	0.299	0.155567
STD	Construct	2420	2422	2716	2717		STD	Construct	2420	2423	2643	2644
	N 4hr	0.00145029	0.0160238	0.00617846	0.0272471			N 4hr	0.00145029	0.00269629	0.00279344	0.00362951
	Hyp 4hr	0.0164257	0.0068942	0.00498932	0.00299555			Hyp 4hr	0.0164257	0.00720023	0.00711407	0.00459384
	LG 24hr	0.0200502	0.0135974	0.0128748	0.0194716			LG 24hr	0.0200502	0.0187073	0.00591636	0.00673375
	Acetate 4hr	0.00211266	0.00578302	0.00368284	0.010547			Acetate 4hr	0.00211266	0.00556447	0.0210373	0.00495715

## Sheet: 9A-D_FlankTumors_SCFA_HCT116
Treatment	Mouse Number	Tumor Sample weight (g)	Tumor Sample Luc	Tumor Luc per gram	Total Tumor weight (g)	Total Tumor Luc	Lung Sample weight (g)	Lung Sample Luc	Lung Luc per gram	Liver Sample weight (g)	Liver Sample Luc	Liver Luc per gram
Veh	26101	0.083	810602	4.88314e+09	0.314	1.53331e+09	0.092	4067	2.21033e+06	0.052	667	641346
Veh	26102	0.054	539740	4.99759e+09	0.157	7.84621e+08	0.06	6452.5	5.37708e+06	0.061	601	492623
Veh	26103	0.104	888586	4.27205e+09	0.36	1.53794e+09	0.084	1797.5	1.06994e+06	0.079	245.5	155380
Veh	26104	0.058	641900	5533625000	0.389	2152580125	0.093	883	474731	0.084	212	126190
Veh	26105	0.08	692680	4329246875	0.301	1.3031e+09	0.038	869	1.14342e+06	0.047	387	411702
Veh	26106	0.08	720526	4503287500	0.283	1.27443e+09	0.094	6237	3.31755e+06	0.096	303	157812
				MEAN	0.300667	1.431e+09			2.26551e+06			330842
				SD/SEM	0.0805647	1.82689e+08			745812			87888.7
GTA	26107	0.078	805617	5.16421e+09	0.764	3.94546e+09	0.096	53781.5	2.80112e+07	0.035	2729.5	3.89929e+06
GTA	26108	0.064	726218	5.67358e+09	0.604	3.42684e+09	0.048	32100	3.34375e+07	0.04	2570.5	3213125
GTA	26109	0.062	657074	5.29898e+09	2.063	1.09318e+10	0.083	70169	4.22705e+07	0.043	4856.5	5.64709e+06
GTA	26110	0.081	891188	5.50116e+09	0.801	4.40643e+09	0.094	30918.5	1.6446e+07	0.045	5123	5.69222e+06
GTA	26111	0.083	979954	5.90333e+09	0.848	5.00603e+09	0.056	42924.5	3.83254e+07	0.043	2500.5	2.90756e+06
GTA	26112	0.085	819902	4.82296e+09	2.257	1.08854e+10	0.062	58205	4.69395e+07	0.078	11314	7.25256e+06
				MEAN	1.22283	6.43366e+09			3.42384e+07			4.76864e+06
				SD/SEM	0.733118	1.6432e+09			4.46664e+06			693628
GTB	26113	0.063	597740	4.74397e+09	0.355	1.68411e+09	0.051	774.5	759314	0.047	173	184043
GTB	26114	0.089	828606	4.65509e+09	0.965	4.49216e+09	0.069	2800.5	2.02935e+06	0.058	94.5	81465.5
GTB	26115	0.065	622754	4.79041e+09	0.408	1.95449e+09	0.052	217.5	209135	0.021	34.5	82142.9
GTB	26116	0.09	871476	4.84153e+09	0.885	4.28475e+09	0.085	441	259412	0.093	120.5	64784.9
GTB	26117	0.073	905563	6.20249e+09	0.25	1.55062e+09	0.049	1833	1.87041e+06	0.061	136.5	111885
GTB	26118	0.076	935387	6.15386e+09	0.234	1.44e+09	0.03	331	551667	0.078	317.5	203526
				MEAN	0.516167	2.56769e+09			946547			121308
				SD/SEM	0.32423	5.80653e+08			328273			23874.9
GTP	26119	0.057	569594	4.99644e+09	0.212	1.05925e+09	0.081	338	208642	0.094	230.5	122606
GTP	26120	0.092	959306	5.21362e+09	0.275	1.43374e+09	0.106	324	152830	0.078	262	167949
GTP	26121	0.055	581230	5.28391e+09	0.377	1.99203e+09	0.053	173	163208	0.046	80.5	87500
GTP	26122	0.036	438050	6.08403e+09	0.286	1.74003e+09	0.049	134.5	137245	0.076	142	93421.1
GTP	26123	0.1	1067228	5336140000	0.763	4071474820	0.061	330.5	270902	0.05	93.5	93500
GTP	26124	0.065	551607	4.24313e+09	0.265	1.12443e+09	0.072	453	314583	0.081	279.5	172531
				MEAN	0.363	1.90349e+09			207902			122918
				SD/SEM	0.203113	4.5735e+08			29082.3			15789.5
MEAN	Total Tumor weight (g)	Total Tumor Luc	Lung Luc per gram	Liver Luc per gram
Veh	0.300667	1.431e+09	2.26551e+06	330842
GTA	1.22283	6.43366e+09	3.42384e+07	4.76864e+06
GTB	0.516167	2.56769e+09	946547	121308
GTP	0.363	1.90349e+09	207902	122918
SD/SEM
Veh	0.0805647	1.82689e+08	745812	87888.7
GTA	0.733118	1.6432e+09	4.46664e+06	693628
GTB	0.32423	5.80653e+08	328273	23874.9
GTP	0.203113	4.5735e+08	29082.3	15789.5

## Sheet: 10A-D_FlankTum_SCFA_HT29
Treatment	Mouse Number	Tumor Sample weight (g)	Tumor Sample Luc	Tumor Luc per gram	Total Tumor weight (g)	Total Tumor Luc	Lung Sample weight (g)	Lung Sample Luc	Lung Luc per gram	Liver Sample weight (g)	Liver Sample Luc	Liver Luc per gram
Veh	26125	0.07	776422	5.54587e+09	0.21	1164633000	0.054	1721.5	31879.6	0.088	1027.5	11676.1
Veh	26126	0.046	488556	5.31039e+09	0.312	1.65684e+09	0.119	2302.5	19348.7	0.061	1090.5	17877
Veh	26127	0.081	1.06906e+06	6.59915e+09	0.612	4.03868e+09	0.066	2090.5	31674.2	0.067	613	9149.25
Veh	26128	0.058	644714	5.55788e+09	0.31	1.72294e+09	0.048	1052	21916.7	0.047	518	11021.3
Veh	26129	0.085	1091022	6.41778e+09	0.235	1.50818e+09	0.063	871.5	13833.3	0.072	736.5	10229.2
Veh	26130	0.09	1074568	5.96982e+09	0.398	2.37599e+09	0.034	2222.5	65367.6	0.076	1193	15697.4
				MEAN	0.346167	2.07788e+09			30670			12608.4
				SD/SEM	0.146102	4.24084e+08			7515.9			1394.21
GTA	26131	0.039	409120	5.24513e+09	0.988	5.18219e+09	0.062	16092.5	259556	0.034	3466.5	101956
GTA	26132	0.037	404478	5.46593e+09	1.353	7.3954e+09	0.055	20912.5	380227	0.085	5969	70223.5
GTA	26133	0.053	695848	6.5646e+09	1.112	7.29984e+09	0.067	27047.5	403694	0.049	4702.5	95969.4
GTA	26134	0.059	666107	5.64497e+09	0.971	5.48127e+09	0.058	37549.5	647405	0.049	10857.5	221582
GTA	26135	0.072	815130	5.66062e+09	1.932	1.09363e+10	0.046	57001.5	1.23916e+06	0.038	6640.5	174750
GTA	26136	0.047	514213	5.47035e+09	0.812	4.44193e+09	0.05	49635	992700	0.075	6236.5	83153.3
				MEAN	1.19467	6.78949e+09			653791			124606
				SD/SEM	0.403667	9.59682e+08			158153			24445.6
GTB	26137	0.097	1184351	6.1049e+09	0.512	3.12571e+09	0.057	1005	17631.6	0.042	394.5	9392.86
GTB	26138	0.077	856438	5.56129e+09	0.247	1.37364e+09	0.067	1196	17850.7	0.039	773	19820.5
GTB	26139	0.095	1.14024e+06	6.00128e+09	0.202	1.21226e+09	0.074	1712	23135.1	0.072	719.5	9993.06
GTB	26140	0.072	882142	6.12599e+09	0.198	1212945250	0.061	1009.5	16549.2	0.05	1079.5	21590
GTB	26141	0.073	808744	5.53935e+09	0.398	2.20466e+09	0.044	842	19136.4	0.041	920	22439
GTB	26142	0.079	844458	5.34467e+09	0.206	1.101e+09	0.058	1512.5	26077.6	0.08	349	4362.5
				MEAN	0.293833	1.70504e+09			20063.4			14599.7
				SD/SEM	0.131128	3.28004e+08			1523.43			3112.92
GTP	26143	0.072	814054	5.65315e+09	0.412	2.3291e+09	0.042	1412.5	33631	0.06	499.5	8325
GTP	26144	0.059	622256	5.27336e+09	0.382	2.01442e+09	0.06	1584	26400	0.024	689	28708.3
GTP	26145	0.086	1127106	6.55294e+09	0.526	3.44685e+09	0.052	1304	25076.9	0.023	466	20260.9
GTP	26146	0.082	983766	5.99857e+09	0.38	2.27946e+09	0.06	726	12100	0.055	680	12363.6
GTP	26147	0.081	794254	4.9028e+09	0.339	1.66205e+09	0.073	1508	20657.5	0.057	526.5	9236.84
GTP	26148	0.087	798994	4.59192e+09	0.373	1.71278e+09	0.049	1620	33061.2	0.063	364.5	5785.71
				MEAN	0.402	2.24078e+09			25154.4			14113.4
				SD/SEM	0.0650692	2.66386e+08			3299.33			3561.38
MEAN	Total Tumor weight (g)	Total Tumor Luc	Lung Luc per gram	Liver Luc per gram
Veh	0.346167	2.07788e+09	30670	12608.4
GTA	1.19467	6.78949e+09	653791	124606
GTB	0.293833	1.70504e+09	20063.4	14599.7
GTP	0.402	2.24078e+09	25154.4	14113.4
SD/SEM
Veh	0.146102	4.24084e+08	7515.9	1394.21
GTA	0.403667	9.59682e+08	158153	24445.6
GTB	0.131128	3.28004e+08	1523.43	3112.92
GTP	0.0650692	2.66386e+08	3299.33	3561.38

## Sheet: 9E-G_KD resc_FlankTumors_HCT116
Construct	Treatment	Mouse Number	Tumor Sample weight (g)	Tumor Sample Luc	Tumor Luc per gram	Total Tumor weight (g)	Total Tumor Luc	Lung Sample weight (g)	Lung Luc	Lung Luc per gram	Notes
2716	Veh	26329	0.059	659700	5.59067e+09	0.125	6.98834e+08	0.045	6210	69000000
2716	Veh	26330	0.089	1.10334e+06	6.19856e+09	0.201	1.24591e+09	0.049	5615	5.72959e+07
2716	Veh	26331	0.065	596256	4.58658e+09	0.345	1.58237e+09	0.05	2591	25910000
2716	Veh	26332	0.088	1.00299e+06	5.69883e+09	0.443	2.52458e+09	0.065	3704.5	2.84962e+07
2716	Veh	26333	0.06	589326	4911050000	0.124	608970200	0.055	6466	5.87818e+07
2716	Veh	26334	0.029	318010	5.48293e+09	0.391	2.14383e+09	0.062	4615.5	3.72218e+07
2716	Veh	26335	0.029	324710	5.59846e+09	0.045	2.51931e+08	0.053	6030.5	5.68915e+07
					MEAN	0.239143	1.29377e+09			4.76567e+07
					ST DEV	0.153437	3.17408e+08			6.37412e+06
2716	GTA	26342	dead								Animal found deceased day 5, removed from assessment
2716	GTA	26336	0.069	726444	5.26408e+09	0.598	3.14792e+09	0.046	88641	9.63489e+08
2716	GTA	26337	0.043	456530	5.30848e+09	0.428	2.27203e+09	0.046	65672.5	7.13832e+08
2716	GTA	26338	0.096	1091677	5.68582e+09	0.407	2.31413e+09	0.048	16018	1.66854e+08
2716	GTA	26339	0.096	1094506	5.70055e+09	0.345	1.96669e+09	0.056	46391.5	4.1421e+08
2716	GTA	26340	0.057	641768	5.62955e+09	0.384	2.16175e+09	0.051	59659	5.84892e+08
2716	GTA	26341	0.069	708010	5.13051e+09	2.107	1.081e+10	0.113	45840.5	2.02834e+08
					MEAN	0.7115	3.77875e+09			5.07685e+08
					ST DEV	0.689199	1.41598e+09			1.25705e+08
2717	Veh	26343	0.029	314855	5.42853e+09	0.099	5.37425e+08	0.117	742.5	3.17308e+06
2717	Veh	26344	0.04	407503	5093787500	0.083	4.22784e+08	0.087	610.5	3.50862e+06
2717	Veh	26345	0.032	381134	5.95523e+09	0.059	3.51358e+08	0.057	329	2.88596e+06
2717	Veh	26346	0.032	353474	5523031250	0.091	5.02596e+08	0.041	803	9.79268e+06
2717	Veh	26347	0.006	74977	6.24808e+09	0.009	56232750	0.045	364.5	4050000
2717	Veh	26348	0.029	263922	4.55039e+09	0.04	1.82016e+08	0.042	267	3.17857e+06
2717	Veh	26349	0.011	113370	5.15318e+09	0.024	1.23676e+08	0.098	495	2.52551e+06
					MEAN	0.0578571	3.1087e+08			4.1592e+06
					ST DEV	0.0348254	7.21663e+07			956126
2717	GTA	26350	0.011	101392	4.60873e+09	0.021	9.67833e+07	0.047	577.5	6.14362e+06
2717	GTA	26351	0.023	258529	5.6202e+09	0.051	2.8663e+08	0.049	347	3.54082e+06
2717	GTA	26352	0.015	187989	6266300000	0.043	269450900	0.073	674.5	4.61986e+06
2717	GTA	26353	0.004	54683.5	6835437500	0.014	95696125	0.048	437.5	4.55729e+06
2717	GTA	26354	0.017	154244	4.5366e+09	0.028	1.27025e+08	0.048	331	3.44792e+06
2717	GTA	26355	0.007	90059.5	6.43282e+09	0.013	8.36267e+07	0.044	362.5	4.11932e+06
2717	GTA	26356	0.019	215041	5.65897e+09	0.04	2.26359e+08	0.05	499	4990000
					MEAN	0.03	1.69367e+08			4.4884e+06
					ST DEV	0.0149443	3.34007e+07			349493
2643	Veh	26301	0.056	661661	5907687500	0.11	649845625	0.071	4387.5	3.08979e+07
2643	Veh	26302	0.047	524532	5.58012e+09	0.173	9.65361e+08	0.044	3463	3.93523e+07
2643	Veh	26303	0.051	558002	5.47061e+09	0.183	1.00112e+09	0.048	2500	2.60417e+07
2643	Veh	26304	0.068	717568	5.27624e+09	0.171	9.02237e+08	0.051	3504.5	3.43578e+07
2643	Veh	26305	0.059	607364	5.14715e+09	0.142	7.30896e+08	0.05	4614	46140000
2643	Veh	26306	0.047	519217	5.52359e+09	0.137	7.56731e+08	0.048	2398.5	24984375
2643	Veh	26307	0.039	445020	5.70539e+09	0.192	1.09544e+09	0.051	6614.5	6.4848e+07
					MEAN	0.158286	8.71661e+08			3.80889e+07
					ST DEV	0.0293696	6.14847e+07			5.26661e+06
2643	GTA	26308	0.083	984282	5.92941e+09	0.339	2.01007e+09	0.07	54729.5	390925000
2643	GTA	26309	0.058	607944	5.2409e+09	0.474	2.48418e+09	0.046	70723	7.68728e+08
2643	GTA	26310	0.056	556276	4966750000	0.215	1067851250	0.055	37353.5	3.39577e+08
2643	GTA	26311	0.096	1.09124e+06	5.68356e+09	0.251	1.42657e+09	0.081	63311	3.90809e+08
2643	GTA	26312	0.068	720421	5.29721e+09	0.202	1.07004e+09	0.078	13324.5	8.54135e+07
2643	GTA	26313	0.061	665554	5.45536e+09	0.98	5.34625e+09	0.075	44217	294780000
2643	GTA	26314	0.085	861718	5.06893e+09	0.476	2412811800	0.093	52032	2.79742e+08
					MEAN	0.419571	2.25968e+09			3.64282e+08
					ST DEV	0.272128	5.6046e+08			7.79722e+07
2644	Veh	26315	0.033	346334	5.24748e+09	0.125	6.55935e+08	0.095	1084	5.70526e+06
2644	Veh	26316	0.043	461154	5.36226e+09	0.111	5.9521e+08	0.051	361.5	3.54412e+06
2644	Veh	26317	0.023	210032	4.56592e+09	0.071	3.24181e+08	0.057	648	5.68421e+06
2644	Veh	26318	0.045	458624	5.09583e+09	0.09	458624500	0.048	145.5	1515625
2644	Veh	26319	0.02	193006	4825137500	0.08	386011000	0.042	350	4.16667e+06
2644	Veh	26320	0.017	159090	4.6791e+09	0.035	1.63769e+08	0.046	358.5	3.89674e+06
2644	Veh	26321	0.016	151422	4731921875	0.044	2.08205e+08	0.057	539	4.72807e+06
					MEAN	0.0794286	3.98848e+08			4.17724e+06
					ST DEV	0.0328778	6.99613e+07			544957
2644	GTA	26327	0	0	0	0	0	0.071	30	211268	No growth tumor, animal removed from assessment
2644	GTA	26322	0.025	290290	5805790000	0.075	435434250	0.069	657	4.76087e+06
2644	GTA	26323	0.051	557858	5.46919e+09	0.087	4.7582e+08	0.035	333	4.75714e+06
2644	GTA	26324	0.032	399567	6243234375	0.071	4.4327e+08	0.054	288	2.66667e+06
2644	GTA	26325	0.019	191524	5.04011e+09	0.059	2.97366e+08	0.05	962.5	9625000
2644	GTA	26326	0.026	272028	5.23132e+09	0.047	2.45872e+08	0.072	700	4.86111e+06
2644	GTA	26328	0.032	363121	5673765625	0.077	4.3688e+08	0.119	534.5	2.2458e+06
					MEAN	0.0693333	3.89107e+08			4.81943e+06
					ST DEV	0.014222	3.8216e+07			1.07021e+06
WT MUT HIF-2a knockdown/rescue constructs
2716 K3 resist HIF-2a/HIF-2a shRNA
2717 R3 resist HIF-2a/HIF-2a shRNA
WT MUT Acss2 knockdown/rescue constructs
2643 WT Resist Acss2/Acss2 shRNA
2644 ED Resist Acss2/Acss2 shRNA
	Construct	Treatment	Total Tumor weight (g)	Total Tumor Luc	Lung Luc per gram	Number of Mice
MEAN	2716	Veh	0.239143	1.29377e+09	4.76567e+07	7
		GTA	0.7115	3.77875e+09	5.07685e+08	6
	2717	Veh	0.0578571	3.1087e+08	4.1592e+06	7
		GTA	0.03	1.69367e+08	4.4884e+06	7
	2643	Veh	0.158286	8.71661e+08	3.80889e+07	7
		GTA	0.419571	2.25968e+09	3.64282e+08	7
	2644	Veh	0.0794286	3.98848e+08	4.17724e+06	7
		GTA	0.0693333	3.89107e+08	4.81943e+06	6
SD/SEM	2716	Veh	0.153437	3.17408e+08	6.37412e+06	7
		GTA	0.689199	1.41598e+09	1.25705e+08	6
	2717	Veh	0.0348254	7.21663e+07	956126	7
		GTA	0.0149443	3.34007e+07	349493	7
	2643	Veh	0.0293696	6.14847e+07	5.26661e+06	7
		GTA	0.272128	5.6046e+08	7.79722e+07	7
	2644	Veh	0.0328778	6.99613e+07	544957	7
		GTA	0.014222	3.8216e+07	1.07021e+06	6

[truncated: 3 more sheets: 10E-G_KD resc_FlankTumors_HT29, Table 1_CC intensity, Table 2_CC pattern]
